# Supplementary material for: Quantitative Proteomics Reveals Significant Differences between Mouse Brain Formations in Expression of Proteins Involved in Neuronal Plasticity during Aging
Source: Cells. 2021 Aug 7;10(8):2021. doi: 10.3390/cells10082021 (PMC8393337; doi:10.3390/cells10082021)
Supplement: Supplementary file 1 [file cells-10-02021-s001.zip]

Archive with 1 entries (1 files):
- cells-1300923-supplementary.xlsx
