# Supplementary material for: Quantitative Proteomics Reveals Significant Differences between Mouse Brain Formations in Expression of Proteins Involved in Neuronal Plasticity during Aging
Source: Cells. 2021 Aug 7;10(8):2021. doi: 10.3390/cells10082021 (PMC8393337; doi:10.3390/cells10082021)
Supplement: Supplementary file 1 [file cells-10-02021-s001.zip › cells-1300923-supplementary.xlsx]

## Sheet: Figure 1-4
Protein IDs	Majority protein IDs	Protein names	Gene names		Average Conc. (pmol/mg)_OLD Hippocampus	SD	Average Conc. (pmol/mg)_YOUNG Hippocampus	SD		t test OC/YC Hippocampus	rationO/Y Hippocampus		Average Conc. (pmol/mg)_OLD Cortex	SD	Average Conc. (pmol/mg)_YOUNG Cortex	SD		t test OC/YC Cortex	rationO/Y Cortex		Average Conc. (pmol/mg)_OLD Cerebellum	SD	Average Conc. (pmol/mg)_YOUNG Cerebellum	SD		t test OC/YC Cerebellum	rationO/Y Cerebellum
				GLUtamate
Q7TNB5	Q7TNB5		Gria1		3.5727	0.631524	3.3713	0.739663		0.591752	1.05974		0.908652	0.396189	0.763938	0.277363		0.522274	1.18943		1.87544	0.310262	1.79629	0.431235		0.713896	1.04406
P23818;F6YNQ1	P23818;F6YNQ1	Glutamate receptor 1	Gria1		0.0770558	0.0247214	0.016907	0.0261177		0.00128505	4.55762		0.0623832	0.0149623	0.0535594	0.0736057		0.799431	1.16475		0.161587	0.0703889	0.119434	0.0995631		0.427827	1.35295
		total	Gria1		3.64976	0.638631	3.38821	0.759766		0.488636	1.07719		0.971035	0.404015	0.817498	0.228337		0.480567	1.18781		2.03703	0.331987	1.91572	0.365613		0.614641	1.06332
P23819-4;P23819	P23819-4;P23819	Glutamate receptor 2	Gria2		9.45859	1.23005	10.0135	1.53147		0.397418	0.944587		6.09891	0.502641	4.8708	1.05124		0.0461927	1.25214		1.90718	0.134286	1.83289	0.345622		0.31563	1.04053
E9QKC0;A0A0A6YW90;P23819-2	E9QKC0;A0A0A6YW90;P23819-2	Glutamate receptor 2	Gria2		0.0118324	0.01681	0.0517073	0.00894748		0.0310952	0.228835		0.0356744	0.0492716	0.113081	0.0470761		0.0347145	0.315477		0.244156	0.0400363	0.238265	0.100863		0.821994	1.02472
					0.0735322	0.0212132	0.0573825	0.0100419		0.258663	1.28144		0.0298492	0.0179153	0.0343873	0.0200818		0.715931	0.868031
					0.00111967	0.00250365	0.00231571	0.00250365		0.527027	0.483509
		total	Gria2		9.54507	1.23258	10.1249	1.5298		0.382585	0.942736		6.16443	0.517309	5.01827	1.07256		0.0635503	1.2284		2.15134	0.150704	2.07115	0.31138		0.362839	1.03872
Q9Z2W9	Q9Z2W9	Glutamate receptor 3	Gria3		0.861911	0.223643	0.951207	0.166619		0.411308	0.906123		1.09189	0.356401	0.917791	0.321999		0.441094	1.18969		0.681501	0.181921	0.573476	0.177095		0.340305	1.18837
G5E863;E9PX01	G5E863		Gria4		0.027492	0.0162787	0.0576897	0.0067321		0.00800907	0.47655		0.168544	0.0499608	0.289495	0.116312		0.0651321	0.582202		1.48471	0.178918	1.61221	0.405936		0.432787	0.920912
		total	Gria		14.0842	1.66932	14.522	2.21865		0.625761	0.969857		8.3959	0.81398	7.04305	1.0279		0.0499086	1.19208		6.35457	0.425237	6.17256	0.701251		0.620987	1.02949
Q61627	Q61627	Glutamate receptor ionotropic, delta-1	Grid1		0.0593719	0.0138976	0.114583	0.015292		0.000308065	0.518158		0.0492751	0.0139689	0.111322	0.0515677		0.059228	0.442636		0.0172476	0.0172599	0.0115143	0.0157194		0.493503	1.49793
Q61625;E0CZG1	Q61625	Glutamate receptor ionotropic, delta-2	Grid2		0.0180895	0.00296867	0.0183856	0.00587952		0.900887	0.983894		0.0343334	0.0145049	0.0669147	0.0244983		0.0337022	0.513092		6.28917	1.19742	5.66103	1.58463		0.452104	1.11096
Q0QWG9-3	Q0QWG9-3	Delphilin	Grid2ip																		0.687883	0.0991614	0.871382	0.492159		0.463867	0.789415
		total	Grid		0.0774614	0.0144462	0.132968	0.0153931		0.000529781	0.582556		0.0737535	0.0324803	0.155972	0.0836597		0.0746725	0.472863		6.9943	1.16622	6.54393	1.96775		0.638989	1.06882
P39087;D3Z797;P39087-2;Q6PAQ0	P39087;D3Z797;P39087-2	Glutamate receptor ionotropic, kainate 2	Grik2		0.115021	0.0243585	0.193707	0.0289669		0.00826159	0.593789		0.0940658	0.081021	0.0842494	0.0275141		0.804015	1.11652		0.0829821	0.0393381	0.186628	0.133759		0.018609	0.444638
B1AS29	B1AS29	Glutamate receptor ionotropic, kainate 3	Grik3		0.0665479	0.0202833	0.141502	0.0254651		0.00680027	0.470295		0.252356	0.0663415	0.542828	0.158331		0.0053609	0.464891		0.180643	0.0550538	0.173003	0.0787623		0.853774	1.04416
Q61626	Q61626	Glutamate receptor ionotropic, kainate 5	Grik5		0.0532927	0.00350045	0.072159	0.0158717		0.000903965	0.738545		0.03063	0.0144708	0.072936	0.0522271		0.119038	0.419957		0.00308548	0.00394726	0.00356315	0.00378193		0.907346	0.86594
		total	Grik		0.234862	0.0346567	0.407368	0.0537556		0.000296474	0.576534		0.377052	0.11437	0.700013	0.183714		0.0102756	0.538635		0.266711	0.0909373	0.363195	0.204258		0.211294	0.734345
A2AI21;P35438;A2AI14;A2AI17;A2AI16;P35438-2	A2AI21;P35438;A2AI14;A2AI17;A2AI16;P35438-2	Glutamate receptor ionotropic, NMDA 1	Grin1		2.95028	0.29073	3.30656	0.676709		0.114565	0.89225		2.68214	0.341962	4.8793	0.229286		2.23729e-06	0.549697		0.726184	0.172585	0.79414	0.242552		0.465564	0.914429
A2AI20;A2AI19	A2AI20;A2AI19		Grin1		0.00794013	0.00668884	0.00512656	0.0019231		0.412575	1.54882		0.00442649	0.00633802	0.0156455	0.00811967		0.0408521	0.282924		0.00320381	0.00328333	0.00106421	0.00150171		0.271951	3.01052
		total	Grin1		2.95822	0.290857	3.31169	0.677151		0.116688	0.893266		2.68656	0.347212	4.89495	0.23564		2.48749e-06	0.548844		0.729388	0.172765	0.795204	0.243025		0.479338	0.917234
P35436	P35436	Glutamate receptor ionotropic, NMDA 2A	Grin2a		0.534251	0.0698467	0.466544	0.105126		0.134886	1.14512		0.39213	0.0333915	0.605414	0.126154		0.00645144	0.647706		0.0118261	0.00810656	0.0225746	0.0199017		0.242918	0.52387
Q01097;G3X9V4;A0A0G2JEA7	Q01097;G3X9V4	Glutamate receptor ionotropic, NMDA 2B	Grin2b		1.18378	0.0809886	1.52289	0.163836		0.0015098	0.777325		1.01119	0.0721986	1.67073	0.336436		0.00266593	0.605238		0.000619282	0.00138476	0.00192851	0		0.423147	0.32112
Q01098	Q01098	Glutamate receptor ionotropic, NMDA 2C	Grin2c		0.00473646	0.00664131	0.00891355	0		0.3034	0.531377		0	0	0.00804933	0.01463		0.253544	0		0.210727	0.0713493	0.236672	0.236434		0.598904	0.890373
Q03391	Q03391	Glutamate receptor ionotropic, NMDA 2D	Grin2d		0.00255264	0.00150773	0.00425891	0.00613769		0.290962	0.599364		0	0	0.00954595	0.009708		0.0591095	0		0.019782	0.0032282	0.00976326	0.00632051		0.000273111	2.02616
A2AIR4;A2AIR5	A2AIR4;A2AIR5		Grin3a		0.00909055	0.00579021	0.0373137	0.00923381		3.3889e-05	0.243625		0.0247138	0.0138931	0.020352	0.0219755		0.717311	1.21431		0.00395345	0.00331716	0.00164731	0.00157356		0.245026	2.39994
		total	Grin		4.69263	0.297708	5.35161	0.931927		0.0204537	0.876863		4.1146	0.396038	7.20904	0.537422		6.49181e-06	0.570755		0.976296	0.159035	1.06779	0.465677		0.399732	0.914314
P97772;P97772-2;P97772-3	P97772;P97772-2	Metabotropic glutamate receptor 1	Grm1		0.22572	0.0368178	0.201341	0.073364		0.306451	1.12108		0.358609	0.0819832	0.29802	0.0892538		0.296048	1.20331		2.05897	0.319862	2.39724	1.05268		0.373253	0.858893
Q14BI2	Q14BI2	Metabotropic glutamate receptor 2	Grm2		1.02387	0.126378	1.3315	0.160071		0.0440825	0.76896		1.58189	0.538884	2.06751	0.802233		0.29376	0.765117		0.992384	0.265032	0.605466	0.303646		0.0161909	1.63904
Q9QYS2	Q9QYS2	Metabotropic glutamate receptor 3	Grm3		1.1905	0.0968748	1.46656	0.139899		0.00804648	0.811765		1.79328	0.603864	2.70505	0.810395		0.0783857	0.662939		0.447471	0.0840678	0.391877	0.0716146		0.315817	1.14187
Q68EF4;G3XA00;Q68EF4-2	Q68EF4;G3XA00;Q68EF4-2	Metabotropic glutamate receptor 4	Grm4		0.0749878	0.0240954	0.0850295	0.0215017		0.531415	0.881904		0.0386631	0.0155102	0.0794972	0.0299651		0.0268189	0.486346		0.523711	0.123955	0.846023	0.542618		0.0300061	0.619026
Q3UVX5;E9QMC2;F6YJ89;F6WSV0;Q3UVX5-2;REV__P0DM65	Q3UVX5;E9QMC2;F6YJ89;F6WSV0	Metabotropic glutamate receptor 5	Grm5		0.789464	0.102011	0.939425	0.211718		0.0298128	0.84037		0.601397	0.156621	0.752279	0.13915		0.145984	0.799434		0.0127534	0.0141018	0.0208333	0.0144288		0.594004	0.612163
Q68ED2;G5E8D5;G3UYV0;G3UZU3;G3UY08	Q68ED2;G5E8D5	Metabotropic glutamate receptor 7	Grm7		0.439415	0.0654156	0.475786	0.0939876		0.374863	0.923556		0.193316	0.0393182	0.393401	0.186264		0.0466667	0.491396		0.0159181	0.0273743	0.023297	0.021174		0.603288	0.683266
P47743;Q05BD6;D3YZL1	P47743;Q05BD6	Metabotropic glutamate receptor 8	Grm8	GABA	0.00560709	0.00373861	0.0129624	0.0053884		0.19155	0.432565		0.0104519	0.0140439	0.0137791	0.0155294		0.731529	0.758533		0.00727065	0.00413914	0.00388981	0.00459396		0.455171	1.86915
		total	Grm		3.74956	0.211643	4.5126	0.480397		0.0110759	0.83091		4.57761	1.24117	6.30953	1.68999		0.0096588	0.725506		4.05848	0.647511	4.28862	1.83189		0.692816	0.946336
Q9WV18;Q3TWR2	Q9WV18	Gamma-aminobutyric acid type B receptor subunit 1	Gabbr1		0.40221	0.0838937	0.545029	0.1725		0.0352017	0.737961		0.518642	0.272259	0.845718	0.278782		0.0973733	0.613257		0.669534	0.124045	0.812616	0.357568		0.236638	0.823924
Q80T41	Q80T41	Gamma-aminobutyric acid type B receptor subunit 2	Gabbr2		0.903607	0.0453204	1.0424	0.109894		0.0216488	0.866854		1.0639	0.177501	1.30891	0.33328		0.184871	0.812818		0.931031	0.141611	0.95899	0.30985		0.799727	0.970846
		total	Gabbr		1.30582	0.105766	1.58743	0.273116		0.00565871	0.8226		1.58255	0.239512	2.15463	0.443944		0.0349309	0.734488		1.60056	0.229293	1.77161	0.652212		0.431742	0.903454
P62812	P62812	Gamma-aminobutyric acid receptor subunit alpha-1	Gabra1		1.43497	0.165087	1.69568	0.189776		0.0594721	0.846251		0.97339	0.318049	0.892947	0.437716		0.748093	1.09009		1.28834	0.122098	1.4936	0.35144		0.321044	0.862574
P26048	P26048	Gamma-aminobutyric acid receptor subunit alpha-2	Gabra2		0.471724	0.0674076	0.46752	0.107868		0.958479	1.00899		0.21903	0.147649	0.289269	0.148947		0.475376	0.757186		0.0971424	0.0155323	0.0908212	0.0643805		0.671743	1.0696
P26049;B1AVY2;E9Q2L8;A0A0G2JGP5	P26049;B1AVY2	Gamma-aminobutyric acid receptor subunit alpha-3	Gabra3		0.066219	0.028833	0.142145	0.0301222		0.00221648	0.465854		0.1492	0.0330768	0.200496	0.111676		0.353565	0.744154		0.01109	0.0106391	0.0126143	0.00912654		0.814175	0.879166
Q9D6F4;Q3USX9;A0A0G2JDR1	Q9D6F4;Q3USX9	Gamma-aminobutyric acid receptor subunit alpha-4	Gabra4		0.080584	0.0206322	0.0624709	0.0151947		0.271819	1.28994		0.162778	0.0335687	0.382475	0.131817		0.0068662	0.425591		0.00538994	0.00498701	0.00782605	0.00918632		0.452	0.688718
					0.109539	0.0164587	0.149857	0.0423713		0.0323087	0.730954		0	0	0.00653002	0.0105108		0.202219	0
P16305;P16305-4;P16305-2;P16305-3	P16305;P16305-4;P16305-2;P16305-3	Gamma-aminobutyric acid receptor subunit alpha-6	Gabra6										0.00509785	0.0113991	0.0150791	0.0337179		0.548093	0.338074		0.845951	0.137548	1.01405	0.405658		0.136169	0.834226
		total	Gabra		2.16304	0.118941	2.48925	0.307526		0.0888939	0.868953		1.5095	0.345076	1.7868	0.348806		0.241903	0.844806		2.24791	0.207982	2.61891	0.727784		0.122968	0.858338
P50571;A0A0G2JGS8	P50571;A0A0G2JGS8	Gamma-aminobutyric acid receptor subunit beta-1	Gabrb1		0.226576	0.091619	0.276729	0.0488035		0.451404	0.818767		0.105153	0.0604204	0.0502485	0.0876832		0.282218	2.09266		0.0295329	0.0282447	0.00458758	0.0251248		0.10051	6.43758
P63137-2;P63137;F6WUM4	P63137-2;P63137	Gamma-aminobutyric acid receptor subunit beta-2	Gabrb2		1.45005	0.151869	1.57521	0.12819		0.144948	0.920544		1.7816	0.356219	2.78926	0.821622		0.0360271	0.638733		2.33882	0.218047	2.21987	0.884121		0.563611	1.05358
P63080;Q8C446;F6ZYH6	P63080;Q8C446;F6ZYH6	Gamma-aminobutyric acid receptor subunit beta-3	Gabrb3		0.997051	0.17015	0.986045	0.256414		0.912488	1.01116		0.220862	0.295193	0.274199	0.431545		0.825286	0.805481		0.532846	0.160293	0.551327	0.254841		0.863064	0.96648
		total	Gabrb		2.67367	0.152602	2.83798	0.385178		0.282093	0.942104		2.10761	0.415756	3.11371	0.939975		0.0340658	0.676881		2.9012	0.176413	2.77579	1.04451		0.619606	1.04518
Q9R0Y8;A0A0G2JDP9	Q9R0Y8;A0A0G2JDP9	Gamma-aminobutyric acid receptor subunit gamma-1	Gabrg1								brak		0.0185293	0.0178215	0.0369607	0.0349761		0.324438	0.501324		0.0100946	0.0225723	0.0317625	0.028636		0.0715047	0.317816
P22723	P22723	Gamma-aminobutyric acid receptor subunit gamma-2	Gabrg2		0.88499	0.254824	1.43459	0.335959		0.00239393	0.616894		0.89476	0.364264	1.78987	0.52042		0.0135815	0.499903		0.851331	0.365266	0.622791	0.454484		0.226097	1.36696
		total	Gabrg		0.88499	0.254824	1.43459	0.335959		0.00239393	0.616894		0.91329	0.348626	1.82683	0.54125		0.0131375	0.499932		0.861426	0.375207	0.654554	0.479871		0.278819	1.31605
P22933	P22933	Gamma-aminobutyric acid receptor subunit delta	Gabrd		0.0206968	0.0134594	0.0266082	0.0139936		0.541082	0.777837		0.0630918	0.0274014	0.21576	0.103808		0.0130047	0.292416		0.662103	0.232836	0.505815	0.533171		0.266775	1.30898
		SUM GABAA podjednostek	Gabr(a-d)		7.04822	0.486278	8.37585	1.07562		0.0017373	0.841493		6.17603	0.762157	9.09772	1.53064		0.00508421	0.678855		8.2732	0.723289	8.32667	3.2392		0.934673	0.993578
P48318;D3Z5S3;D3Z1L8	P48318	Glutamate decarboxylase 1	Gad1		2.19713	0.391208	1.66337	0.421936		0.0386314	1.32089		2.95208	0.47133	2.70493	0.204974		0.313618	1.09137		3.36728	0.703034	1.86542	0.639522		0.00540357	1.80511
P48320	P48320	Glutamate decarboxylase 2	Gad2		2.95054	0.555854	2.87418	0.580643		0.845032	1.02657		3.96988	0.627699	4.62587	0.631484		0.138084	0.858191		2.93224	0.915537	1.99177	0.548066		0.0400701	1.47218
		total	Gad		5.14767	0.706946	4.53755	0.54473		0.163678	1.13446		6.92196	0.909266	7.3308	0.610027		0.427989	0.94423		6.29952	1.52646	3.85719	0.959706		0.0180873	1.63319
				CamK
Q91YS8;D3Z368	Q91YS8	Calcium/calmodulin-dependent protein kinase type 1	Camk1		0.15077	0.0365019	0.265547	0.0391613		0.124768	0.567772		0.480725	0.200486	0.850287	0.191978		0.0176801	0.565368		0.485714	0.0622375	0.347037	0.135316		0.0952792	1.3996
Q8BW96;Q8BW96-3	Q8BW96;Q8BW96-3	Calcium/calmodulin-dependent protein kinase type 1D	Camk1d		5.06916	0.779359	4.45776	0.667114		0.141465	1.13715		3.64765	0.581594	3.77985	0.695154		0.752689	0.965026		1.61647	0.134803	0.998902	0.174439		0.000686239	1.61825
Q8BW96-2	Q8BW96-2	Calcium/calmodulin-dependent protein kinase type 1D	Camk1d		0.0834977	0.0411191	0.0611086	0.0308479		0.275858	1.36638		0.0134791	0.0301402	0.042903	0.0429828		0.245491	0.314176		0.0228304	0.0148914	0.00707017	0.0167783		0.0632259	3.22911
		total	Camk1d		5.15266	0.784675	4.51887	0.65264		0.130947	1.14025		3.66113	0.575854	3.82275	0.706495		0.702102	0.957722		1.6393	0.140549	1.00597	0.189422		0.000610517	1.62957
		total	Camk1		5.30343	0.79675	4.78442	0.638609		0.203836	1.10848		4.14185	0.708233	4.67304	0.65458		0.253071	0.886331		2.12501	0.142935	1.35301	0.237543		0.000245724	1.57058
P11798;F8WHB5;F6WHR9;D3Z7K9	P11798	Calcium/calmodulin-dependent protein kinase type II subunit alpha	Camk2a		152.518	13.9452	141.587	14.919		0.16326	1.0772		109.107	20.1553	103.125	30.0809		0.721405	1.05801		19.327	5.12859	15.9499	6.98724		0.260923	1.21173
Q5SVI1	Q5SVI1		Camk2b		0.142081	0.0547902	0.161379	0.0264112		0.614279	0.880415		0.0387036	0.076497	0.0569353	0.0793302		0.72104	0.679782		0.0329127	0.0230361	0.186194	0.0192581		0.127469	0.176766
Q5SVJ0	Q5SVJ0		Camk2b		21.5673	2.23321	21.7468	2.24817		0.881927	0.991743		13.6664	4.65787	10.1964	2.21538		0.170904	1.34032		13.1428	1.53282	11.0355	2.02142		0.0510646	1.19096
Q68EG2	Q68EG2		Camk2b																		0.0195132	0.0188701	0	0.0198434		0.0495131
		total	Camk2b		21.7094	2.21691	21.9082	2.22293		0.869299	0.990923		13.7051	4.65191	10.2533	2.2929		0.175008	1.33665		13.1953	1.53497	11.2217	1.98558		0.0720983	1.17587
Q6PHZ2-5;E9Q1V9;Q6PHZ2-2;E9Q1W0;E9PXV3	Q6PHZ2-5;E9Q1V9;Q6PHZ2-2;E9Q1W0	Calcium/calmodulin-dependent protein kinase type II subunit delta	Camk2d		1.75548	0.237962	2.57561	0.228054		0.0146707	0.681579		5.11547	1.86172	4.147	1.23853		0.36117	1.23354		3.28086	0.312422	4.03053	0.623427		0.0989827	0.814004
E9Q1T1;A0A0G2JGS4;Q6PHZ2;A0A0G2JDC1;Q8CCM0;E9QAJ4;D6RDQ8;E9PYZ8	E9Q1T1;A0A0G2JGS4;Q6PHZ2;A0A0G2JDC1;Q8CCM0	Calcium/calmodulin-dependent protein kinase type II subunit delta	Camk2d		0	0	0.0149733	0		0.346594	0		0.025948	0.0580215	0.0224716	0.050248		0.921823	1.1547		0.106517	0.061491	0.10524	0.0786483		0.974808	1.01213
		total	Camk2d		1.75548	0.237962	2.59059	0.228054		0.0145937	0.677639		5.14142	1.88008	4.16947	1.21591		0.360141	1.23311		3.38738	0.331403	4.13577	0.67735		0.0915372	0.819045
Q923T9;Q923T9-2	Q923T9;Q923T9-2	Calcium/calmodulin-dependent protein kinase type II subunit gamma	Camk2g		1.39536	0.287665	1.79328	0.274555		0.0939801	0.778106		1.92289	0.622451	1.28932	0.749704		0.184053	1.4914		0.77109	0.219699	0.81217	0.0815744		0.788179	0.94942
		total	Camk2		177.378	15.6504	167.879	16.7526		0.250742	1.05658		129.877	19.9326	118.837	28.1896		0.494952	1.09289		36.6807	5.90927	32.1195	7.67642		0.195065	1.14201
Q8BGR3;P08414;P58801;V9GXY4	Q8BGR3;P08414	Calcium/calmodulin-dependent protein kinase type IV	Camk4		0.98011	0.154349	1.71468	0.33308		0.000431357	0.571601		2.20068	0.508904	4.30418	1.01524		0.00324555	0.51129		6.2001	0.916529	9.54646	1.50544		0.00337256	0.649465
Q8VBY2;B1AUD3	Q8VBY2;B1AUD3	Calcium/calmodulin-dependent protein kinase kinase 1	Camkk1		0.493989	0.19761	0.832275	0.203776		0.49561	0.593541		1.06765	1.27832	0.408357	0.235602		0.289567	2.61451		0.110057	0.0270974	0.0345886	0.0531459		0.00741231	3.1819
Q8C078;Q8C078-5;Q8C078-2;Q8C078-3;Q8C078-4;A0A0G2JET2;A0A0G2JEC5;Q3TV45;A0A0G2JGX0;A0A0G2JFG5	Q8C078;Q8C078-5;Q8C078-2;Q8C078-3;Q8C078-4;A0A0G2JET2	Calcium/calmodulin-dependent protein kinase kinase 2	Camkk2		0.678798	0.138399	0.909511	0.029222		0.0567768	0.746333		1.59146	0.322152	2.02453	0.653856		0.220646	0.786086		0.502107	0.18058	1.10056	0.17887		0.00473112	0.456229
		total	Camkk		1.17279	0.290019	1.74179	0.208263		0.220743	0.673325		2.65911	1.36894	2.43289	0.739777		0.753454	1.09299		0.612164	0.192921	1.13515	0.150137		0.00764068	0.539281
				Prka
P05132;P05132-2	P05132;P05132-2	cAMP-dependent protein kinase catalytic subunit alpha	Prkaca		3.59562	0.79182	4.4076	0.624349		0.191415	0.815778		2.81806	2.41977	2.77596	2.27446		0.978079	1.01517		1.52542	0.999123	2.35219	1.26245		0.163908	0.648514
P68181;P68181-2;P68181-3;P68181-4;H6TMF5;A0A0G2JFT9	P68181;P68181-2;P68181-3;P68181-4;H6TMF5	cAMP-dependent protein kinase catalytic subunit beta	Prkacb		8.07253	1.33545	11.2822	1.86163		0.0703403	0.71551		13.5593	2.48017	13.5963	2.78833		0.982871	0.997281		6.1074	1.34541	6.22105	1.20586		0.891844	0.981732
		total Prkac (Pka catalytic)	catalytic domains		11.6682	1.64301	15.6898	2.07831		0.0611256	0.743677		16.3774	4.68062	16.3722	2.79466		0.998371	1.00031		7.63283	1.61133	8.57324	2.06753		0.295968	0.890309
Q9DBC7;A2AI69	Q9DBC7;A2AI69	cAMP-dependent protein kinase type I-alpha regulatory subunit;cAMP-dependent protein kinase type I-alpha regulatory subunit, N-terminally processed	Prkar1a		3.27073	0.561788	2.88547	0.438633		0.241557	1.13352		4.30236	1.51872	4.02647	1.26042		0.762599	1.06852		4.87519	1.32952	3.67419	0.455084		0.169814	1.32687
P12849;D3Z0V6;D3Z068;D3YTM5;D3Z406;D3Z4A5;D3Z7E4;D3Z4L4	P12849;D3Z0V6;D3Z068	cAMP-dependent protein kinase type I-beta regulatory subunit	Prkar1b		0.526551	0.196568	0.593877	0.171216		0.484686	0.886633		0.576057	0.221061	1.03816	0.679906		0.186388	0.554885		0.37496	0.132314	0.479622	0.15728		0.278494	0.781782
Q8K1M3;A0A0A6YX73;P12367;A0A0A6YY28	Q8K1M3;A0A0A6YX73;P12367;A0A0A6YY28	cAMP-dependent protein kinase type II-alpha regulatory subunit	Prkar2a		3.35631	0.658092	2.97774	0.551979		0.363121	1.12713		4.80287	1.22315	4.66231	0.636354		0.825405	1.03015		3.26387	0.506657	2.52351	0.728675		0.0953481	1.29338
P31324;H3BK84	P31324;H3BK84	cAMP-dependent protein kinase type II-beta regulatory subunit	Prkar2b		4.06869	0.515997	6.03774	0.984732		0.0205947	0.673877		7.98247	2.80847	12.3834	6.02987		0.177296	0.644611		1.85748	0.674039	2.35775	1.00851		0.239303	0.787821
		total	regulatory domains		11.2223	1.30583	12.4948	1.6965		0.184708	0.898154		17.6637	1.9802	22.1103	4.95378		0.0993587	0.798891		10.3715	1.97545	9.03507	1.60665		0.337291	1.14792
		total	Prka total		22.8904	2.45012	28.1846	3.19456		0.0727364	0.81216		34.0411	4.71037	38.4826	5.78682		0.21987			18.0043	3.31145	17.6083	2.65421		0.847082	1.02249
				Mapk
P63085	P63085	Mitogen-activated protein kinase 1	Mapk1		29.5823	2.89155	26.717	1.17572		0.0790879	1.10725		28.7404	1.5961	26.5378	2.63225		0.148275	1.083		14.2614	1.84311	15.6272	0.748262		0.326005	0.912604
Q63844;D3Z3G6;D3Z6D8	Q63844;D3Z3G6;D3Z6D8	Mitogen-activated protein kinase 3;Mitogen-activated protein kinase	Mapk3		4.28298	0.463537	3.46774	0.85833		0.0327198	1.23509		3.06821	0.864493	4.63048	2.08215		0.159855	0.662612		3.74631	0.815871	3.126	0.721306		0.193715	1.19844
Q6P5G0;E9Q3I6;E9PXX5	Q6P5G0;E9Q3I6;E9PXX5	Mitogen-activated protein kinase 4	Mapk4		0.0789774	0.172557	0.0826352	0.173028		0.974726	0.955736		0.00602759	0.0100713	0.00819277	0.0183196		0.822671	0.735721		0.0162494	0.016614	0.0576052	0.0176863		0.460404	0.282083
Q91Y86;Q7TSJ7;A6P3E4;G3X8U9;D3Z1Z4	Q91Y86;Q7TSJ7;A6P3E4;G3X8U9;D3Z1Z4	Mitogen-activated protein kinase 8;Mitogen-activated protein kinase	Mapk8		0.25356	0.0538223	0.342979	0.0130672		0.106588	0.739287		0.293961	0.116221	0.236113	0.0745744		0.376314	1.245		0.0293453	0.0270443	0.0800982	0.0438055		0.127169	0.366366
Q80W82;Q3TQZ7;Q78GB8;Q8C9D4;E9QN59;Q80W80;Q61831;Q61831-2;A0A0G2JGL2;A0A0G2JG69;A0A0G2JEJ8	Q80W82;Q3TQZ7;Q78GB8;Q8C9D4;E9QN59;Q80W80;Q61831;Q61831-2	Mitogen-activated protein kinase;Mitogen-activated protein kinase 10	Mapk10		3.14751	0.355741	3.30957	0.259797		0.602952	0.951035		2.86943	0.655732	3.68237	0.877413		0.13559	0.779232		1.69822	0.358783	1.86567	0.526966		0.33929	0.910246
O08911	O08911	Mitogen-activated protein kinase 12	Mapk12		0.00431532	0.00964936	0.00987705	0		0.426177	0.436904		0.0272735	0.0213236	0.0768384	0.058365		0.11233	0.354947		0.0348745	0.0258922	0.0103019	0.0216521		0.0994025	3.38526
P47811-3	P47811-3	Mitogen-activated protein kinase 14	Mapk14		0.0425745	0.0120395	0.0790257	0.0428955		0.0168908	0.538742		0.118769	0.0745035	0.226822	0.124705		0.13483	0.523621		0.152979	0.0858532	0.268145	0.100591		0.110119	0.57051
P47811;P47811-4;B2KF35;P47811-2;B2KF34	P47811;P47811-4;B2KF35;P47811-2;B2KF34	Mitogen-activated protein kinase 14	Mapk14		0.0343584	0.00519601	0.026594	0.00570793		0.384847	1.29196		0.0456178	0.0165771	0.0156769	0.0350546		0.122521	2.90988		0.0600248	0.0167988	0.0665644	0.0227594		0.477343	0.901755
		total	Mapk14		0.0769329	0.0159979	0.10562	0.0481414		0.220743	0.673325		0.164387	0.059535	0.242499	0.109043		0.220743	0.673325		0.213004	0.0933909	0.334709	0.105905		0.220743	0.673325
Q80Y86	Q80Y86	Mitogen-activated protein kinase 15	Mapk15		0.262762	0.0559819	0.0386786	0.04643		0.00125016	6.79349		0.532379	0.0397881	0.69705	0.385458		0.369821	0.763761		0.149266	0.146259	0.124572	0.126176		0.774635	1.19823
		total	Mapk		37.6894		34.0741			0.06224	1.1061		35.7021	1.84348	36.1113	4.73781		0.861628	0.988667		20.1487	1.95865	21.2261	0.488002		0.485431	0.94924

## Sheet: Figure 5 and 6
Protein IDs	Majority protein IDs	Protein names	Gene names		Average Conc. (pmol/mg)_OLD Hippocampus	SD	Average Conc. (pmol/mg)_YOUNG Hippocampus	SD		t test OC/YC Hippocampus	rationO/Y Hippocampus		Average Conc. (pmol/mg)_OLD Cortex	SD	Average Conc. (pmol/mg)_YOUNG Cortex	SD		t test OC/YC Cortex	rationO/Y Cortex		Average Conc. (pmol/mg)_OLD Cerebellum	SD	Average Conc. (pmol/mg)_YOUNG Cerebellum	SD		t test OC/YC Cerebellum	rationO/Y Cerebellum
P12657	P12657	Muscarinic acetylcholine receptor M1	Chrm1		0.686395	0.109848	0.892627	0.0751674					0.209286	0.039182	0.295504	0.178875		0.318488	0.708235		0	0	0.00206317	0.00461338		0.346594	0
Q9ERZ3	Q9ERZ3	Muscarinic acetylcholine receptor M3	Chrm3		0.0556483	0.00626565	0.127022	0.0587353		0.0269945	0.438098		0.0688417	0.014749	0.139716	0.03282		0.00226069	0.492724		0	0	0	0
P32211	P32211	Muscarinic acetylcholine receptor M4	Chrm4		0.0372462	0.0038509	0.0456648	0.00726837		0.0513799	0.815644		0.159275	0.0501652	0.252777	0.0460039		0.0159494	0.630101		0	0	0	0
Q03059;Q8BQV2	Q03059;Q8BQV2	Choline O-acetyltransferase	Chat		0.0955594	0.0418972	0.0459096	0.0185069		0.041597	2.08147		0.148355	0.0803065	0.182963	0.0738378		0.512552	0.810846		0.0231193	0.0182994	0.00592808	0.00918104		0.0638369	3.89997
P21836;A0A0G2JDM6	P21836;A0A0G2JDM6	Acetylcholinesterase	Ache		0.214959	0.0805144	0.217716	0.0729602		0.956145	0.987337		0.241071	0.119926	0.429778	0.295806		0.223848	0.56092		0.134578	0.0912815	0.115522	0.0645914		0.660582	1.16496
Q3TYJ1;O35304	Q3TYJ1;O35304	Vesicular acetylcholine transporter	Slc18a3		0.0657006	0.0241885	0.0595334	0.00869476		0.606201	1.10359		0.0259008	0.0254505	0.133644	0.100258		0.0479246	0.193804		0.0148221	0.0331432	0	0		0.346594
Q64264	Q64264	5-hydroxytryptamine receptor 1A	Htr1a		0.0102924	0.0108087	0	0		0.0658704			0	0	0	0					0	0	0	0
Q01337	Q01337	Alpha-2C adrenergic receptor	Adra2c		0.00534434	0.00587983	0.0114589	0.00417494		0.0945494	0.466393		0.0102846	0.0107052	0.0179452	0.0136419		0.351152	0.573114		0	0	0	0
Q01338;Q3URE6	Q01338;Q3URE6	Alpha-2A adrenergic receptor	Adra2a			0.00358652		0.00484931						0.0619319		0						0		0.00379704
Q99MK8;Q7TS64;E9PW16;E9Q419;F6QY34;F6Y9P3	Q99MK8;Q7TS64;E9PW16	Beta-adrenergic receptor kinase 1	Adrbk1		0.867378	0.0788624	1.2382	0.0907945		0.000125193	0.700518		1.16381	0.215029	1.38721	0.231531		0.111288	0.838958		1.0052	0.170251	1.40386	0.165124		0.00110319	0.716022
Q3UYH7;Q8BVT9;F7AEX1;Q8BX71;A0A0G2JEW1	Q3UYH7;Q8BVT9	Beta-adrenergic receptor kinase 2	Adrbk2		0.0606809	0.0136609	0.0686448	0.0114123		0.346411	0.883985		0.0435935	0.0295438	0.0510566	0.0582047		0.799494	0.853827		0.0257258	0.0118586	0.0143467	0.00967635		0.1549	1.79315
Q60857;Q5NCR5	Q60857	Sodium-dependent serotonin transporter	Slc6a4		0.017765	0.0158465	0.0157252	0.0180652		0.854188	1.12972		0.0111374	0.0249039	0.0121966	0.0194123		0.942049	0.913155		0.0166967	0.0142489	0.00482154	0.00776536		0.140406	3.46294
Q61327	Q61327	Sodium-dependent dopamine transporter	Slc6a3		0	0	0	0					0.151055	0.0965206	0.152502	0.178024		0.987017	0.990506		0	0	0	0
Q64133	Q64133	Amine oxidase [flavin-containing] A	Maoa		2.13465	0.355065	2.81741	0.52126		0.0418082	0.757664		2.57284	0.373405	3.81132	1.05125		0.0387773	0.675054		4.4373	1.04885	5.17089	0.574524		0.200788	0.858131
Q8BW75;E9Q3X6;E9PVL9	Q8BW75	Amine oxidase [flavin-containing] B	Maob		2.81477	0.349064	1.62373	0.370417		0.000790375	1.73353		3.17607	0.788029	1.93825	0.297785		0.00104248	1.63863		3.5335	0.293066	1.10465	0.303436		1.49367e-06	3.19874
O88587;O88587-2;D3Z227	O88587;O88587-2;D3Z227	Catechol O-methyltransferase	Comt		0.773586	0.146738	1.04272	0.241734		0.0659834	0.741891		0.88473	0.316428	0.734938	0.430095		0.549186	1.20382		0.771135	0.244246	0.698481	0.280524		0.672092	1.10402
Q8CGV2	Q8CGV2	Tryptophan 5-hydroxylase 2	Tph2		0.0309184	0.00838355	0.00374021	0.00534261		0.000285303	8.26649		0.0327454	0.0442864	0.0150675	0.033692		0.484926	2.17324		0.0359229	0.0499202	0.0231653	0.0415334		0.672076	1.55072
P24529;E9Q9G5;Q3UTB3;D3Z0B1;D6RGQ9;F6VPB5	P24529;E9Q9G5;Q3UTB3;D3Z0B1	Tyrosine 3-monooxygenase	Th			0		0						0.168283		0.0920148						0.0103441		0.010635
O88533;Q5SUV9	O88533	Aromatic-L-amino-acid decarboxylase	Ddc		0.437428	0.0760978	0.218338	0.0725038		0.00162149	2.00345		0.548409	0.274748	0.600673	0.300382		0.779973	0.91299		0.27914	0.156685	0.145307	0.151245		0.19008	1.92104
O88444	O88444	Adenylate cyclase type 1	Adcy1		0.0821837	0.025252	0.185706	0.0395131		0.0011402	0.442547		0.105982	0.0501079	0.587467	0.285502		0.00576077	0.180405		0.277547	0.0582118	0.629648	0.196095		0.00525305	0.440796
Q3V1Q3;Q80TL1	Q3V1Q3;Q80TL1	Adenylate cyclase type 2	Adcy2		0.418306	0.0557457	0.4741	0.120874		0.376049	0.882315		0.295003	0.0231981	0.463819	0.13494		0.0248114	0.63603		0.161082	0.113439	0.162721	0.118148		0.981991	0.989928
Q8VHH7;B8JK56	Q8VHH7;B8JK56	Adenylate cyclase type 3	Adcy3		0.00478032	0.00678958	0.0231353	0.0112515		0.01416	0.206625		0.0138575	0.00481443	0.0826959	0.0183175		3.92493e-05	0.167572		0	0	0	0
P84309;P84309-2	P84309;P84309-2	Adenylate cyclase type 5	Adcy5		0.160386	0.0150815	0.182811	0.0253728		0.127783	0.877334		0.497919	0.288853	1.0306	0.42609		0.0504032	0.483132		0.102745	0.0301505	0.0785502	0.0201141		0.144454	1.30802
Q01341;F8VQ52	Q01341;F8VQ52	Adenylate cyclase type 6	Adcy6		0.00817497	0.00336543	0.0168828	0.00594091		0.0214228	0.48422		0.00962951	0.00522701	0.0313667	0.0183865		0.0310984	0.306998		0.0019134	0.00232995	0.00379337	0.00285918		0.310073	0.504407
P97490	P97490	Adenylate cyclase type 8	Adcy8		0.0273645	0.0136478	0.0641568	0.0312002		0.0421233	0.426526		0.0280235	0.0158572	0.0449705	0.0255479		0.238902	0.623153		0.152827	0.114158	0.113242	0.0687479		0.461485	1.34956
P51830;E9Q706	P51830;E9Q706	Adenylate cyclase type 9	Adcy9			0.0458307		0.0433287						0.0795499		0.186726						0.0358992		0.0138202
Q62077;A2A4A6;G3UXP4;G3V016;F6SLL0	Q62077;A2A4A6	1-phosphatidylinositol 4,5-bisphosphate phosphodiesterase gamma-1;Phosphoinositide phospholipase C	Plcg1		0.338742	0.0501794	0.344331	0.035137		0.843455	0.98377		0.335209	0.0464393	0.575354	0.124865		0.00414261	0.582614		0.250661	0.033387	0.246083	0.0422932		0.86633	1.0186
Q8K2J0;F7AAE0	Q8K2J0;F7AAE0	1-phosphatidylinositol 4,5-bisphosphate phosphodiesterase delta-3;Phosphoinositide phospholipase C	Plcd3		0.00248258	0.00555121	0	0		0.346594			0.0215303	0.0125562	0.0221075	0.0169374		0.95425	0.973892		0.0558013	0.0189599	0.0316472	0.026733		0.164275	1.76323
Q91UZ1;V9GXQ9;A2AT91	Q91UZ1;V9GXQ9;A2AT91	Phosphoinositide phospholipase C	Plcb4		0.0153604	0.00348522	0.0119631	0.00491564		0.242948	1.28398		0.108255	0.0253282	0.228321	0.0698273		0.0110433	0.474136		1.94651	1.23858	2.31006	0.557223		0.264255	0.842624
Q8K4S1;S4R1Q8	Q8K4S1;S4R1Q8	1-phosphatidylinositol 4,5-bisphosphate phosphodiesterase epsilon-1;Phosphoinositide phospholipase C	Plce1		0.00236051	0.00527825	0.00389732	0.00533698		0.659268	0.605675		0.00392771	0.00878264	0	0		0.346594			0.00318971	0	0.00024446	0.00054663		0.38415	13.048
A2AP18-2;H3BIW6;F7C3A0;A2AP18-3;A2AP18;H3BK11;A0A087WSR3;F6UKG4;F7C512;Q4KWH5-5	A2AP18-2;H3BIW6;F7C3A0;A2AP18-3;A2AP18;H3BK11	1-phosphatidylinositol 4,5-bisphosphate phosphodiesterase eta-2;Phosphoinositide phospholipase C	Plch2		0.54228	0.108075	0.600756	0.032178		0.279665	0.902663		0.289807	0.129317	0.441164	0.0741112		0.0327878	0.656915		0.107318	0.0359155	0.166392	0.022718		0.0210302	0.644967
P51432	P51432	1-phosphatidylinositol 4,5-bisphosphate phosphodiesterase beta-3	Plcb3		0.0827101	0.0196923	0.0711652	0.0219348		0.406687	1.16223		0.0838553	0.0312115	0.152203	0.0109634		0.0010089	0.550945		0.47842	0.119164	0.629446	0.224623		0.212014	0.760066

## Sheet: Figure 7
Protein IDs	Majority protein IDs	Protein names	Gene names		Average Conc. (pmol/mg)_OLD Hippocampus	SD	Average Conc. (pmol/mg)_YOUNG Hippocampus	SD		t test OC/YC Hippocampus	rationO/Y Hippocampus		Average Conc. (pmol/mg)_OLD Cortex	SD	Average Conc. (pmol/mg)_YOUNG Cortex	SD		t test OC/YC Cortex	rationO/Y Cortex		Average Conc. (pmol/mg)_OLD Cerebellum	SD	Average Conc. (pmol/mg)_YOUNG Cerebellum	SD		t test OC/YC Cerebellum	rationO/Y Cerebellum
pre-synaptic
t-SNARE
P60879	P60879	Synaptosomal-associated protein 25	Snap25		65.754	6.25771	77.2841	10.4415		0.0670385	0.85081		24.2428	13.0995	20.9643	7.9487		0.647787	1.15639		106.313	8.80187	95.2394	10.4806		0.109148	1.11627
P60879-2	P60879-2	Synaptosomal-associated protein 25	Snap25		0.289751	0.160209	0.309269	0.122948		0.83466	0.936889		0.428901	0.185053	0.957898	0.299354		0.012975	0.447753		0	0	0	0
P60879-2	P60879-2	Synaptosomal-associated protein 25	Snap25		0.289751	0.160209	0.309269	0.122948		0.83466	0.936889		0.428901	0.185053	0.957898	0.299354		0.012975	0.447753		0	0	0	0
O09044;Q9D3L3;B0R030;B0R029;E9Q8A1	O09044;Q9D3L3;B0R030;B0R029;E9Q8A1	Synaptosomal-associated protein 23;Synaptosomal-associated protein	Snap23		0.024311	0.0170089	0.0177413	0.0247629		0.639614	1.3703		0.0759578	0.0950165	0.0908391	0.132156		0.843624	0.83618		0.265373	0.152151	0.267307	0.132165		0.983414	0.992764
Q9ERB0	Q9ERB0	Synaptosomal-associated protein 29	Snap29		0.211556	0.0970904	0.387839	0.175781		0.0955036	0.545473		0.248984	0.177207	0.524195	0.154458		0.0312367	0.474983		0.209166	0.170651	0.264466	0.110419		0.562568	0.790899
Q8R570;B2FDF6;Q8R570-2;I7HFU4;I7HPB1;J3JS29;B2FDF7;I7HIK2	Q8R570;B2FDF6;Q8R570-2	Synaptosomal-associated protein 47	Snap47		3.80434	0.523561	4.96268	0.29827		0.00447836	0.766591		2.68979	0.559395	4.35479	0.720042		0.00398999	0.617662		3.30784	0.600434	3.21477	0.385383		0.779182	1.02895
Q61548;Q61548-3;Q61548-2;E9Q9A3;E9QQ05;E9QLK9;Q3TWS4;A0A087WSI9	Q61548;Q61548-3;Q61548-2;E9Q9A3;E9QQ05;E9QLK9;Q3TWS4;A0A087WSI9	Clathrin coat assembly protein AP180	Snap91		21.8553	2.31851	16.9317	2.49971		0.0121635	1.29079		15.9	1.71268	19.3702	3.27439		0.080208	0.820845		13.9621	0.864349	13.6	3.34878		0.825111	1.02662
gubią się różnice przy totalie Snap		Synaptosomal-associated proteins	Snap	total Snap	91.9392	4.68194	99.8933	8.89221		0.126671	0.920375		43.5864	12.5393	46.2622	8.73484		0.70682	0.942159		124.057	8.07453	112.586	7.74891		0.051159	1.10189
O35526;D6RFB9	O35526;D6RFB9	Syntaxin-1A	Stx1a	t-SNARE	11.0882	1.91748	13.3858	2.64644		0.15822	0.828355		25.5093	5.76474	15.7406	8.89776		0.0791762	1.62061		0.479486	0.271693	0.975171	0.447802		0.074559	0.491694
P61264	P61264	Syntaxin-1B	Stx1b		48.3383	5.4381	47.3648	2.14051		0.724205	1.02055		56.8759	4.92602	30.0969	8.05888		0.000487148	1.88976		53.8952	4.71869	49.9676	11.7691		0.517962	1.0786
Q00262;Q3TJ55;Q80W45;D3YY94	Q00262;Q3TJ55;Q80W45	Syntaxin-2	Stx2		0	0	0	0					0.0251809	0.0146713	0	0		0.0184934			0.0641457	0.0414589	0.0109443	0.0169152		0.0425552	5.8611
P70452;D6RJ29	P70452	Syntaxin-4	Stx4		0.362866	0.0457872	0.160812	0.0544828		0.000250025	2.25646		0.212262	0.0752794	0.0889586	0.0824649		0.0389894	2.38608		0.743127	0.277415	0.427934	0.236285		0.0900755	1.73655
Q8K1E0-2;H3BJ02;H3BKP3;H3BJ89	Q8K1E0-2;H3BJ02	Syntaxin-5	Stx5		0.0604561	0.0215289	0.111836	0.0596494		0.129502	0.540577		0.22709	0.118673	0.383768	0.263639		0.274594	0.591737		0.203939	0.151885	0.244625	0.115997		0.647643	0.833682
Q9JKK1;Q9JKK1-2;A0A0A6YXG0;A0A0A6YW23	Q9JKK1;Q9JKK1-2;A0A0A6YXG0	Syntaxin-6	Stx6		0.841151	0.109324	1.25758	0.105815		0.000284316	0.668864		1.03755	0.383245	1.24199	0.233699		0.344282	0.835393		0.703412	0.125395	0.841056	0.223599		0.273171	0.836344
Q8BH40;O70439	Q8BH40;O70439	Syntaxin-7	Stx7		1.28801	0.192316	1.00339	0.120291		0.0274688	1.28366		0.721493	0.114185	0.640537	0.230544		0.508684	1.12639		0.664086	0.233064	1.02865	0.207294		0.0313155	0.645591
O88983;Q9D0J1	O88983	Syntaxin-8	Stx8		0.464227	0.0746717	0.490968	0.125717		0.695708	0.945535		0.199236	0.0265606	0.621973	0.82759		0.317196	0.320329		0.292653	0.0537761	0.746236	0.53175		0.129157	0.392173
Q9ER00	Q9ER00	Syntaxin-12	Stx12		3.11889	0.826476	3.74664	0.399394		0.179009	0.832449		3.50538	0.404293	1.88964	1.18335		0.034864	1.85505		0.923207	0.537083	1.64876	0.413067		0.0455266	0.559941
Q8BVI5;F7CJY7;F6X4N5;B7ZCB8;B7ZCB9	Q8BVI5;F7CJY7;F6X4N5;B7ZCB8	Syntaxin-16	Stx16		0.314531	0.113015	0.41512	0.160977		0.289534	0.757687		0.286694	0.182516	0.683345	0.219119		0.01503	0.419545		0.757819	0.316397	0.560869	0.12825		0.250674	1.35115
Q8VDS8;Q8VDS8-2;Q8VDS8-3;D3YY98	Q8VDS8;Q8VDS8-2;Q8VDS8-3;D3YY98	Syntaxin-18	Stx18		0.0480211	0.0170695	0.0913178	0.0241753		0.0131321	0.525868		0	0	0.0366978	0.0565521		0.220395	0		0.019679	0.0263013	0.0447742	0.0323426		0.216647	0.439516
		Syntaxins	Stx	total Stx	65.9247	4.59889	68.0283	3.80641		0.454216	0.969077		88.6001	6.07695	51.4244	16.9525		0.00572431	1.72292		58.7467	5.09267	56.4966	12.4245		0.722385	1.03983
O89116	O89116	Vesicle transport through interaction with t-SNAREs homolog 1A	Vti1a	t-SNARE	0.294102	0.0402612	0.0721849	0.0228866		2.69682e-05	4.07429		0.388388	0.187841	0.28712	0.275637		0.518857	1.3527		0.417973	0.0887908	0.188436	0.104486		0.00594798	2.21812
Q91XH6;O88384;F6T4B9;E0CYE5	Q91XH6;O88384	Vesicle transport through interaction with t-SNAREs homolog 1B	Vti1b		0.622243	0.242	0.571673	0.241399		0.74928	1.08846		1.74553	0.0883475	1.69629	0.943218		0.91298	1.02903		0.823237	0.160826	0.567805	0.24564		0.0934205	1.44986
		Vesicle transport through interaction with t-SNAREs	Vti	total Vti	0.916345	0.282261	0.643858	0.264286		0.125479	1.42321		2.13392	0.276189	1.98341	1.21885		0.78573	1.07588		1.24121	0.249617	0.756241	0.350126		0.00175364	1.64129
v-SNARE
P46096	P46096	Synaptotagmin-1	Syt1	Synaptotagmin	66.2707	3.7464	65.3317	2.2975		0.648137	1.01437		74.1938	5.5384	57.3544	7.35809		0.00408495	1.2936		19.8759	3.01761	21.5809	6.46909		0.613591	0.920997
P46097;Q9JM87	P46097	Synaptotagmin-2	Syt2		0.680811	0.248676	0.588079	0.185243		0.524012	1.15769		1.35346	0.477188	0.685849	0.511679		0.0655857	1.97341		5.94505	0.735653	5.47665	0.356587		0.249119	1.08553
G3X9Y1;O35681;D3YYS0;D3Z1B8	G3X9Y1;O35681	Synaptotagmin-3	Syt3		0.944209	0.0803997	0.818687	0.188591		0.225114	1.15332		0.28424	0.0426184	0.502131	0.152714		0.0307299	0.566067		0.678098	0.0937157	0.609061	0.0761716		0.238439	1.11335
Q9R0N5	Q9R0N5	Synaptotagmin-5	Syt5		0.505842	0.132813	0.658315	0.106557		0.0819078	0.768389		0.351588	0.144393	0.584907	0.306292		0.17694	0.6011		0.0290472	0.0221665	0.0191421	0.0221184		0.499463	1.51745
Q9R0N8;Q8C8S6;Q9R0N8-2;Q3UY13;V9GWX4	Q9R0N8;Q8C8S6;Q9R0N8-2;Q3UY13	Synaptotagmin-6	Syt6		0.012772	0.00766512	0.0167712	0.010335		0.508353	0.761542		0.0525922	0.0151027	0.269094	0.0298656		7.63812e-06	0.195442		0.154262	0.0224367	0.0409739	0.044976		0.00250556	3.76489
E9PZA8;Q9R0N7	E9PZA8;Q9R0N7	Synaptotagmin-7	Syt7		2.61783	0.35839	2.87511	0.254756		0.230849	0.910512		2.48089	0.123314	3.18238	0.142797		3.74094e-05	0.779569		1.89886	0.32493	1.91792	0.26909		0.922107	0.990063
Q9R0N9;D6RGS5;D3YVX0	Q9R0N9	Synaptotagmin-9	Syt9		0	0	0.0491156	0.0959825		0.316348	0		0	0	0.0242045	0.0541228		0.373901	0		0.0109806	0.0141631	0.0192026	0.00780327		0.297433	0.571829
Q9R0N3;S4R1M8;D3YWW9	Q9R0N3;S4R1M8	Synaptotagmin-11	Syt11		0.289231	0.0312216	0.445588	0.0900756		0.0147559	0.649101		0.317837	0.0558173	0.701083	0.201973		0.0112058	0.453352		0.183079	0.0425701	0.204266	0.0837118		0.632116	0.896281
Q920N7;E9Q6I4	Q920N7	Synaptotagmin-12	Syt12		0.72852	0.180046	0.678076	0.126105		0.623295	1.07439		0.851975	0.347492	1.29808	0.576006		0.184411	0.656333		2.72288	0.452116	4.6399	1.21249		0.0206156	0.58684
Q9EQT6	Q9EQT6	Synaptotagmin-13	Syt13		0.0836736	0.0317958	0.112387	0.0433346		0.269433	0.744513		0.175886	0.108899	0.280454	0.0658408		0.111459	0.627148		0.023459	0.0243865	0.0330544	0.0375581		0.646732	0.709709
Q920M7	Q920M7	Synaptotagmin-17	Syt17		0.473195	0.0562937	0.446106	0.0833497		0.56595	1.06072		0.26176	0.0432837	0.1912	0.149571		0.360558	1.36903		0	0	0	0
Q99N50-2;Q99N50;Q99N50-4;Q99N50-8;Q99N50-6;Q99N50-11;Q99N50-5;Q99N50-3;Q99N50-7	Q99N50-2;Q99N50;Q99N50-4;Q99N50-8;Q99N50-6;Q99N50-11;Q99N50-5;Q99N50-3;Q99N50-7	Synaptotagmin-like protein 2	Sytl2		0.00427438	0.00789013	0.002754	0.00251624		0.699095	1.55206		0.0507353	0.0221292	0.0385344	0.0197111		0.384522	1.31662		0.00966667	0.0216153	0.0127463	0.0135097		0.795156	0.758389
		Synaptotagmins	Syt	total Syt	72.6111	4.23927	72.0227	2.42531		0.796149	1.00817		80.3748	5.80177	65.1123	7.2197		0.00668609	1.2344		31.5313	3.57578	34.5538	6.2833		0.384067	0.912528
VAMP=v-SNARE (vesicle)=synaptobrevin
Q62442;D3YTU0;Q62442-2	Q62442;D3YTU0;Q62442-2	Vesicle-associated membrane protein 1	Vamp1	synaptobrevin	5.31944	0.471306	3.86744	0.490342		0.00140785	1.37544		5.15621	1.12878	2.45315	1.77869		0.0248977	2.10187		5.67497	2.05675	5.06271	4.71471		0.799866	1.12093
P63044;B0QZN5	P63044;B0QZN5	Vesicle-associated membrane protein 2	Vamp2		80.1118	9.48199	77.1409	4.65219		0.553225	1.03851		36.4152	27.4815	8.0443	3.48679		0.0817835	4.52683		12.9614	5.62147	13.1714	6.31553		0.9571	0.98406
P63024	P63024	Vesicle-associated membrane protein 3	Vamp3		0.451198	0.0923334	0.606133	0.0838273		0.0242132	0.744388		0.163867	0.243005	0.443256	0.377184		0.207446	0.369689		0.155398	0.0383668	0.209947	0.0765451		0.205039	0.740179
O70480;Q8BSN6;A0A0A6YY66	O70480;Q8BSN6	Vesicle-associated membrane protein 4	Vamp4		0.847891	0.256939	1.25638	0.318098		0.0574065	0.67487		1.37904	0.334357	2.35304	0.577795		0.0156502	0.586068		0.844415	0.301552	1.36746	0.099221		0.0149916	0.617507
Q9Z2P8	Q9Z2P8	Vesicle-associated membrane protein 5	Vamp5		0.0670513	0.0672874	0	0		0.0897883			0	0	0	0					0.139946	0.13704	0	0		0.0844621
P70280	P70280	Vesicle-associated membrane protein 7	Vamp7		0.836487	0.300508	0.667464	0.166599		0.311921	1.25323		0.536218	0.155149	0.969565	0.32384		0.0372252	0.55305		0.656985	0.444142	0.544133	0.180407		0.619954	1.2074
O70404	O70404	Vesicle-associated membrane protein 8	Vamp8		0.143614	0.0457972	0.159637	0.0826817		0.717193	0.899627		0	0	0	0					0.559865	0.226744	0.45084	0.129374		0.384492	1.24183
		synaptobrevins	Vamp	total Vamp	87.7775	9.60713	83.6979	4.69706		0.427409	1.04874		43.6505	27.6609	14.2633	2.61814		0.0455972	3.06034		20.993	5.23708	20.8065	5.40355		0.957157	1.00897
Q9WV55	Q9WV55	Vesicle-associated membrane protein-associated protein A	Vapa		13.6752	2.01723	17.5859	1.49284		0.00940077	0.777621		13.399	1.56818	16.2875	6.4464		0.379952	0.822654		14.8737	2.35137	14.6158	0.56101		0.82203	1.01765
Q9QY76;Q8BH80	Q9QY76;Q8BH80	Vesicle-associated membrane protein-associated protein B	Vapb		6.40103	1.37614	6.82805	1.40157		0.639923	0.937461		10.4152	3.02092	8.99393	3.70704		0.52575	1.15803		6.89767	1.63234	8.27765	2.22072		0.298153	0.833288
		Vesicle transport through interaction with t-SNAREs	Vap	total Vap	20.0762	3.39336	24.414	2.8944		0.0494912	0.822325		23.8142	4.5891	25.2814	10.1534		0.689355	0.941963		21.7714	3.9837	22.8934	2.78173		0.545599	0.950987
O55100;O55100-2	O55100;O55100-2	Synaptogyrin-1	Syngr1	Synaptogyrin	12.0991	2.26298	9.02107	0.605246		0.0360665	1.3412		2.16179	1.70565	2.41236	3.04355		0.877451	0.896131		7.66628	4.7675	4.2579	3.77229		0.24717	1.80048
Q8R191	Q8R191	Synaptogyrin-3	Syngr3		29.419	4.25561	27.9323	3.62536		0.568926	1.05322		3.7071	1.91241	1.14461	2.25736		0.0897762	3.23873		16.5759	2.79785	14.6594	2.34864		0.275468	1.13073
		Synaptogyrins	Syngr	total Syngr	41.518	5.55832	36.9534	3.68361		0.170033	1.12352		5.86889	1.95117	3.55698	2.91387		0.178667	1.64997		24.2422	4.70106	18.9173	1.71775		0.0446196	1.28148
Q62277;F6VR28	Q62277	Synaptophysin	Syp	Synaptophysin	42.9909	2.67665	41.9083	3.08926		0.570376	1.02583		50.2202	4.96189	31.0932	18.6476		0.082633	1.61515		27.6158	3.35542	28.0399	3.39234		0.847401	0.984873
O09117-2;D6RFU9;O09117	O09117-2;D6RFU9;O09117	Synaptophysin-like protein 1	Sypl1;Sypl		0.712808	0.335631	0.363709	0.0860998		0.0796195	1.95983		0.50704	0.131036	0.458996	0.274569		0.736624	1.10467		0.804325	0.430451	0.967329	0.154849		0.4616	0.831491
		Synaptophysin	Syp	total Syp	43.7037	2.73372	42.272	3.15295		0.465456	1.03387		50.7272	4.98166	31.5522	18.694		0.0575172	1.60772		28.4201	3.41448	29.0073	3.39953		0.792148	0.979758
Calcium-dependent docking of synaptic vesicles
O08599-2	O08599-2	Syntaxin-binding protein 1	Stxbp1	(m)unc18-1	68.0343	5.17391	65.3358	4.20766		0.393072	1.0413		114.485	9.51034	94.7156	4.30042		0.00645802	1.20872		87.1591	6.42609	80.1271	5.03958		0.092426	1.08776
Q60770;Q60770-2;A2AEC9;A0A0G2JEQ3;A0A0G2JEI5	Q60770;Q60770-2	Syntaxin-binding protein 3	Stxbp3		0.469348	0.0829501	0.33035	0.0334905		0.0163127	1.42076		0.397216	0.0949653	0.421335	0.109206		0.719262	0.942755		0.657536	0.0900623	0.469753	0.100312		0.0145481	1.39975
Q8K400;D3Z079;D3Z2Q2;Q8K400-2;F6WXQ4	Q8K400;D3Z079;D3Z2Q2	Syntaxin-binding protein 5	Stxbp5		1.1846	0.101221	1.18804	0.116634		0.961517	0.997104		0.528673	0.0727936	0.731331	0.217482		0.106472	0.722891		0.622846	0.0909162	0.604454	0.0400576		0.694561	1.03043
Q5DQR4;Q5DQR4-2;Q5DQR4-6;Q5DQR4-7;G3UXS2;B1ATA7;B1ATA8;G3UXR0;B1ATA9	Q5DQR4;Q5DQR4-2	Syntaxin-binding protein 5-like	Stxbp5l		1.08158	0.0442414	1.04648	0.144934		0.62771	1.03355		0.762447	0.140484	0.876014	0.124661		0.21384	0.87036		0.821062	0.149907	0.897143	0.0646201		0.341452	0.915197
Q8R3T5;Q3TYA4;B8JJ84;D6RJ81	Q8R3T5;Q3TYA4	Syntaxin-binding protein 6	Stxbp6		1.14354	0.291292	0.868926	0.157888		0.111969	1.31604		2.03254	0.824961	1.73019	0.37911		0.486451	1.17475		0.618635	0.0917711	0.475968	0.365317		0.43971	1.29974
		Syntaxin-binding proteins	Stxbp	total Stxbp	71.9134	4.89334	68.7696	4.15932		0.306358	1.04571		118.206	10.0253	98.4745	4.24525		0.00838821	1.20037		89.8792	6.43707	82.5744	4.66785		0.0774077	1.08846
Q4KUS2	Q4KUS2	Protein unc-13 homolog A	Unc13a	Munc13	0.619214	0.111965	0.559515	0.0811208		0.365225	1.1067		0.715808	0.0892978	0.944943	0.20534		0.0663862	0.757514		0.31693	0.0594937	0.393288	0.0347141		0.0451832	0.805846
Q8K0T7	Q8K0T7	Protein unc-13 homolog C	Unc13c		0	0	0.000839622	0.00117173		0.18435	0		0.00542323	0.00513589	0	0		0.0775637			0.0896389	0.0155844	0.0988073	0.0342749		0.607132	0.90721
		Munc13	Unc13	total Munc13	0.619214	0.111965	0.560355	0.0804693		0.370501	1.10504		0.721231	0.0894808	0.944943	0.20534		0.0712904	0.763254		0.406569	0.0588837	0.492096	0.0683214		0.0675343	0.826199
O55042;O55042-2	O55042;O55042-2	Alpha-synuclein	Snca		38.9081	7.15441	44.704	10.4373		0.339461	0.870349		42.6215	7.27858	50.6699	17.7646		0.389213	0.84116		8.9788	1.84586	17.8047	3.50478		0.00242544	0.504293
Q91ZZ3	Q91ZZ3	Beta-synuclein	Sncb		70.6425	12.6648	60.4637	7.67729		0.170855	1.16834		68.1009	45.685	15.6769	11.1958		0.0607076	4.34403		28.4248	3.50599	20.0519	14.2893		0.265236	1.41756
Q9Z0F7	Q9Z0F7	Gamma-synuclein	Sncg		0.762331	0.134836	0.339658	0.294693		0.0289677	2.24441		0.497607	0.219943	0.568486	0.348031		0.712099	0.87532		2.53953	1.63841	2.37116	1.51072		0.870068	1.07101
		synucleins	Snc	total Snc	110.313	17.6444	105.507	17.209		0.674392	1.04555		111.22	44.3645	66.9153	25.9391		0.0987948	1.6621		39.9431	5.73583	40.2278	14.7216		0.96937	0.992924
P63040;D3YZ72	P63040	Complexin-1	Cplx1		18.7258	3.21512	21.8892	6.4137		0.362914	0.855483		55.1033	11.5183	53.0074	9.12474		0.758361	1.03954		26.1068	8.69545	40.86	16.859		0.132782	0.638932
P84086	P84086	Complexin-2	Cplx2		18.1445	5.66215	18.0447	5.67473		0.97848	1.00553		36.1099	6.35949	34.1564	9.26766		0.708959	1.05719		30.153	3.21186	22.3763	3.33404		0.0055882	1.34755
Q8R1B5	Q8R1B5	Complexin-3	Cplx3		0.305631	0.112478	0.420013	0.199768		0.305292	0.727672		1.56661	0.72954	2.49162	0.696981		0.0745806	0.628751		0	0	0	0
		Complexins	Cplx	total Cplx	37.1759	7.69196	40.3539	10.4898		0.601069	0.921247		92.7799	17.3431	89.6554	12.175		0.751041	1.03485		56.2598	11.4833	63.2363	16.3755		0.460383	0.889676
exocytosis acsociated proteins
				clathrin
P58281-2;P58281;H7BX01;E0CXD1;F6U775;P58682	P58281-2;P58281;H7BX01;E0CXD1	Dynamin-like 120 kDa protein, mitochondrial;Dynamin-like 120 kDa protein, form S1	Opa1	dynamin - cytosceleton protein	6.2917	0.559098	6.46794	0.280521		0.552315	0.972752		7.10811	0.18666	7.52435	1.1806		0.477714	0.944682		4.50856	0.312238	4.6061	0.729211		0.793545	0.978825
P39053-3;F6TH70;F6RRH9	P39053-3	Dynamin-1	Dnm1		70.147	3.43072	67.4916	4.49843		0.326665	1.03934		73.0741	11.2982	67.033	11.5792		0.427971	1.09012		53.5252	3.60231	58.8265	1.8118		0.0264626	0.909883
P39053-4	P39053-4	Dynamin-1	Dnm1		3.43482	0.438228	3.50576	0.417341		0.799858	0.979764		0.680364	0.397109	0.782579	0.63885		0.770473	0.869386		1.13234	0.141324	1.07823	0.224487		0.662629	1.05019
			total Dnm1		73.5818	3.86895	70.9974	4.91577		0.358654	1.0364		73.7544	11.6953	67.8155	12.218		0.440491	1.08757		54.6576	3.74363	59.9048	2.03629		0.0269573	0.912408
E9PUD2	E9PUD2		Dnm1l		15.4112	1.70478	18.9818	0.908868		0.00590466	0.81189		16.4297	3.47292	20.2968	6.15018		0.264548	0.809474		12.7978	0.575099	12.9913	1.8118		0.829267	0.985101
Q8K1M6;Q8K1M6-2;Q8K1M6-4	Q8K1M6;Q8K1M6-2;Q8K1M6-4	Dynamin-1-like protein	Dnm1l		0.859889	0.163529	1.06563	0.116273		0.054463	0.806931		0.642652	0.239994	0.375321	0.398289		0.242091	1.71227		0.104598	0.0982933	0.292548	0.175125		0.0791332	0.357542
G3X9G4;G3UXX2;G3UY64	G3X9G4		Dnm2		3.49366	0.589049	3.63114	0.160637		0.637831	0.962139		4.73761	0.288663	2.17785	2.19783		0.059183	2.17536		3.38602	0.231764	3.46391	0.577648		0.79028	0.977513
Q8BZ98;E9QLL2;Q8BZ98-2;F2Z460;E0CXZ8	Q8BZ98;E9QLL2;Q8BZ98-2	Dynamin-3	Dnm3		3.01444	0.441441	3.07567	0.316711		0.808025	0.980092		5.45949	0.275259	4.18975	0.940203		0.0366162	1.30306		7.57708	1.00522	5.47215	0.208745		0.00833933	1.38466
		Dynamins	Dnm	total Dnm	102.653	3.78978	104.22	5.4065		0.611689	0.984965		108.132	12.8597	102.38	17.7735		0.57536	1.05619		83.0316	4.07527	86.7308	3.3903		0.158542	0.957349
O35643;Q5SVG5;Q5SVG4;Q5SWR0	O35643;Q5SVG5;Q5SVG4	AP-1 complex subunit beta-1	Ap1b1	clathrin	4.47751	0.467139	4.44279	0.317026		0.894493	1.00781		2.27031	0.422999	2.64103	0.698859		0.346044	0.859628		2.8586	0.621133	3.47012	1.25438		0.367271	0.823777
P22892;Q8CBB7	P22892;Q8CBB7	AP-1 complex subunit gamma-1	Ap1g1		1.59565	0.330166	1.78299	0.125592		0.287641	0.89493		1.13797	0.151728	1.7448	0.378548		0.0193517	0.652208		1.72296	0.177686	1.76096	0.264948		0.797661	0.978422
P35585;D3YZ71;S4R1Q4;Q9WVP1;Q9WVP1-2	P35585	AP-1 complex subunit mu-1	Ap1m1		1.72977	0.130252	2.23431	0.203317		0.00245386	0.774185		2.19808	0.229267	3.78354	0.78062		0.0084796	0.580957		2.14123	0.138629	2.31	0.186191		0.145752	0.926938
P61967;D3Z0D6;D3YXN0;D3Z268	P61967;D3Z0D6;D3YXN0;D3Z268	AP-1 complex subunit sigma-1A	Ap1s1		0.492145	0.13399	0.496641	0.189706		0.966653	0.990948		0.0363495	0.0570689	1.00414	0.34826		0.00301543	0.0361997		0.698819	0.732723	1.46059	0.583033		0.108277	0.478448
Q9DB50;Q3TIV9;Q8BW87;B1B0F6;Q7TN05	Q9DB50;Q3TIV9;Q8BW87;B1B0F6	AP-1 complex subunit sigma-2	Ap1s2		0.370931	0.150016	0.516863	0.11121		0.121875	0.717658		0.524706	0.13332	0.703555	0.226518		0.175364	0.745793		1.13033	0.144728	1.15985	0.137645		0.749579	0.974552
P17426;P17426-2;F6TPX8;F6VSP9;E9PWD0	P17426;P17426-2	AP-2 complex subunit alpha-1	Ap2a1		18.4754	1.05204	16.79	1.76925		0.112968	1.10038		16.1959	2.54763	12.3637	2.30696		0.037606	1.30996		12.2664	0.985831	9.83186	1.19393		0.00834778	1.24762
P17427	P17427	AP-2 complex subunit alpha-2	Ap2a2		11.171	0.720329	9.46724	0.582889		0.00370767	1.17997		7.949	0.662783	7.25488	1.02914		0.246319	1.09568		6.58047	0.876131	6.75445	1.07207		0.786129	0.974242
Q9DBG3;Q9DBG3-2;H3BIY9;H3BKM0;H3BJ06	Q9DBG3;Q9DBG3-2;H3BIY9;H3BKM0	AP-2 complex subunit beta;AP complex subunit beta	Ap2b1		24.5623	1.12734	23.2303	1.6182		0.173881	1.05734		22.7396	1.21223	17.7572	2.95996		0.0159852	1.28058		13.2781	1.66592	12.7154	0.653395		0.512225	1.04425
P84091;Q3TWV4	P84091;Q3TWV4	AP-2 complex subunit mu	Ap2m1		21.8039	2.38465	19.814	2.07241		0.197365	1.10043		18.0092	2.60159	19.1865	3.46772		0.561796	0.938639		18.3833	3.79776	15.8961	0.773905		0.219372	1.15647
P62743	P62743	AP-2 complex subunit sigma	Ap2s1		23.2675	6.71327	20.8111	4.55426		0.519974	1.11804		17.2453	1.92033	13.992	3.17178		0.0931517	1.23252		16.9638	5.1116	20.5271	2.7635		0.218207	0.826409
Q9Z1T1	Q9Z1T1	AP-3 complex subunit beta-1	Ap3b1		0.0839991	0.0347922	0.0979565	0.0128569		0.437968	0.857514		0.0415657	0.0288304	0.0738725	0.0331825		0.139659	0.562669		0.0343182	0.0204481	0.0425027	0.00976959		0.451525	0.807437
Q9JME5;E9Q1S6	Q9JME5	AP-3 complex subunit beta-2	Ap3b2		3.04531	0.201634	3.73062	0.189226		0.000553979	0.816302		3.07402	0.222069	4.19148	0.653872		0.0157281	0.733397		2.46401	0.19836	2.28683	0.160816		0.16099	1.07748
O54774	O54774	AP-3 complex subunit delta-1	Ap3d1		2.12495	0.283765	2.64826	0.210445		0.0119618	0.802394		2.47629	0.249163	3.02546	0.627635		0.12609	0.818485		1.46939	0.260414	1.59263	0.253133		0.469756	0.922619
Q9JKC8;H7BWY2;D3YWU3;D3YXV9;D6RI63	Q9JKC8;H7BWY2	AP-3 complex subunit mu-1	Ap3m1		1.08624	0.104785	1.24887	0.152557		0.0896517	0.869772		1.24692	0.358918	1.3113	0.321841		0.772945	0.950907		0.836134	0.126199	1.10466	0.0688344		0.0054537	0.756917
Q8R2R9	Q8R2R9	AP-3 complex subunit mu-2	Ap3m2		1.67417	0.114559	2.08765	0.327874		0.0451137	0.80194		1.39891	0.193305	1.6712	0.930508		0.553984	0.837067		0.805051	0.363751	0.831509	0.359023		0.910701	0.968181
Q9DCR2	Q9DCR2	AP-3 complex subunit sigma-1	Ap3s1		2.06111	0.359468	2.40312	0.271846		0.130952	0.857681		1.94261	0.522795	2.14718	1.22068		0.743465	0.904728		0.888871	0.372738	1.5344	0.786531		0.150814	0.579296
Q8BSZ2	Q8BSZ2	AP-3 complex subunit sigma-2	Ap3s2		1.28835	0.17534	1.14443	0.414536		0.504405	1.12576		1.57141	0.506554	1.65826	0.595172		0.810168	0.947623		1.46086	0.534815	1.11934	0.346809		0.270658	1.3051
Q9JKC7;E9Q416;E9Q9U6	Q9JKC7	AP-4 complex subunit mu-1	Ap4m1		0.0241431	0.0154104	0.0730688	0.019953		0.00287066	0.330417		0.0172232	0.0249776	0.0231291	0.0517182		0.826077	0.744654		0.0378728	0.0187631	0.13355	0.0231681		0.000116595	0.283584
		clathrins	Ap5z1	total AP (clathrin) complex	119.334	6.05324	113.02	4.79026		0.106753	1.05587		100.075	3.04208	94.5332	6.44959		0.135542	1.05863		84.0205	8.22113	84.5319	6.359		0.915275	0.993951
Q99NE5;Q99NE5-5;Q99NE5-4;Q99NE5-3;F6VBR4;F6Y0S3;F6VBV0;F6VBT9;A0A087WSA4;Q7TPL9	Q99NE5;Q99NE5-5;Q99NE5-4;Q99NE5-3;F6VBR4;F6Y0S3;F6VBV0;F6VBT9	Regulating synaptic membrane exocytosis protein 1	Rims1		0.826353	0.138335	0.851628	0.122416		0.767566	0.970322		0.797215	0.0413846	1.20582	0.336618		0.0527384	0.661137		0.935555	0.0711926	1.26906	0.25727		0.0418943	0.737206
Q99NE5-7;E9PWP6;Q99NE5-2	Q99NE5-7;E9PWP6	Regulating synaptic membrane exocytosis protein 1	Rims1		0.163912	0.0597954	0.164118	0.0290697		0.994701	0.998744		0.209077	0.0441178	0.261436	0.124782		0.416996	0.799726		0.0857855	0.00972824	0.0876192	0.0315254		0.906176	0.979072
D9HP81;Q9EQZ7-2	D9HP81		Rims2		0.115648	0.0174217	0.097754	0.0334293		0.329197	1.18305		0.146732	0.0265887	0.326258	0.113252		0.0220434	0.449743		0.258101	0.0589289	0.19062	0.0268108		0.0617289	1.35401
P60191	P60191	Regulating synaptic membrane exocytosis protein 4	Rims4		0	0	0.0174732	0.0197191		0.118613	0		0.121703	0.0497652	0.196565	0.0958638		0.172084	0.619149		0.123796	0.0401981	0.286062	0.124976		0.04127	0.432759
		Regulating synaptic membrane exocytosis proteins	Rim	total Rim	1.10591	0.167635	1.13097	0.147066		0.808034	0.977842		1.27473	0.0689011	1.99008	0.525614		0.0375898	0.64054		1.40324	0.0923443	1.83336	0.392272		0.0690558	0.765393
post-synaptic PSD
Q5DTT2;Q5DTT2-3	Q5DTT2;Q5DTT2-3	PH and SEC7 domain-containing protein 1	Psd		0.378484	0.0673118	0.372374	0.0620276		0.88506	1.01641		0.30263	0.0536865	0.415092	0.0675449		0.0205267	0.729068		0.0227751	0.0195641	0.0170831	0.0237382		0.690309	1.33319
Q6P1I6;Q6P1I6-2;Q6P1I6-3;H3BK80	Q6P1I6;Q6P1I6-2;Q6P1I6-3	PH and SEC7 domain-containing protein 2	Psd2		0.0467453	0.0305796	0.059918	0.00778364		0.397753	0.780156		0.0733213	0.0132576	0.175703	0.0442567		0.00501203	0.417303		0.421907	0.0334712	0.518266	0.0546618		0.0130759	0.814074
E9PUC5;Q8C0E9	E9PUC5;Q8C0E9		Psd3		0.119925	0.12124	0.958387	0.671773		0.0481154	0.125133		2.10106	0.128837	2.02536	0.469892		0.743611	1.03738		0.900602	0.301803	1.06015	0.332671		0.450179	0.849507
Q2PFD7;F6Z9E6;Q2PFD7-5;Q2PFD7-2;Q2PFD7-4;Q2PFD7-3	Q2PFD7;F6Z9E6;Q2PFD7-5;Q2PFD7-2;Q2PFD7-4;Q2PFD7-3	PH and SEC7 domain-containing protein 3	Psd3		3.08211	0.305599	4.60177	0.58437		0.0020723	0.669767		4.18002	0.555024	3.54131	1.23529		0.335318	1.18036		1.01187	0.0336837	1.38317	0.367088		0.0863203	0.731562
		PH and SEC7	Psd3	total Psd3	3.20204	0.327824	5.56016	1.01072		0.00465322	0.57589		6.28108	0.626807	5.56666	1.23148		0.292009	1.12834		1.91248	0.289395	2.44331	0.379746		0.0397489	0.782738
		PH and SEC7 - PSDs	Psd	total Psd	3.62727	0.30544	5.99245	1.00736		0.00469081	0.605307		6.65703	0.611296	6.15746	1.22268		0.445648	1.08113		2.35716	0.280588	2.97866	0.400009		0.024273	0.791347
E9Q9H0;Q811D0-2;Q811D0-3;S4R2T8;F6UDT8	E9Q9H0;Q811D0-2;Q811D0-3;S4R2T8	Disks large homolog 1	Dlg1		1.16451	0.186215	1.34552	0.251122		0.234478	0.865471		3.43604	0.235845	3.56679	0.321581		0.48623	0.963341		1.53372	0.165053	1.19907	0.180022		0.0156297	1.2791
Q91XM9;Q91XM9-2;Q91XM9-7;E9Q2L2;Q91XM9-3;Q91XM9-8;D3YWU0	Q91XM9;Q91XM9-2;Q91XM9-7;E9Q2L2;Q91XM9-3;Q91XM9-8;D3YWU0	Disks large homolog 2	Dlg2		3.96096	0.328068	4.01325	0.300668		0.799441	0.986971		5.53742	0.812029	6.12343	1.26937		0.414152	0.904301		2.57158	0.405387	2.89312	0.558767		0.330911	0.88886
P70175;Q52KF7;A2BEE9;A2BEF2	P70175;Q52KF7;A2BEE9;A2BEF2	Disks large homolog 3	Dlg3		2.1197	0.257734	3.59586	0.217155		1.20747e-05	0.589482		2.84939	1.09463	2.6266	0.361225		0.684103	1.08482		0.703391	0.435008	0.51072	0.083186		0.382249	1.37725
Q62108;Q62108-3;Q62108-2;G3UZL5;B1AR31;E9Q3Z8;F6TPQ6	Q62108;Q62108-3;Q62108-2	Disks large homolog 4	Dlg4/PSD95	PSD 95	8.3647	0.365121	8.48747	0.562486		0.694742	0.985535		10.934	0.515998	13.5102	1.85031		0.0333101	0.809316		2.81848	0.464774	2.44133	0.417347		0.214346	1.15449
E9Q9I2;E9Q9R9;F6YZU5	E9Q9I2;E9Q9R9;F6YZU5		Dlg5		0.00588129	0.000550114	0.00774596	0.000879035		0.00550563	0.759272		0.00379803	0.00355324	0.00699223	0.0115534		0.581579	0.543178		0.00253795	0.00235865	0.00106503	0.00238147		0.354576	2.38299
		Disks	Dlg	total Dlg	7.25105	0.642381	8.96238	0.20715		0.00266778	0.809054		11.8267	0.756528	12.3238	1.38324		0.506368	0.959659		4.81123	0.459386	4.60398	0.698748		0.596901	1.04502
Q9D415;D3Z709;Q9D415-3;Q9D415-5;Q9D415-6	Q9D415;D3Z709;Q9D415-3;Q9D415-5	Disks large-associated protein 1	Dlgap1		0.707197	0.0979267	0.83335	0.068504		0.0495322	0.84862		0.749236	0.153805	0.846097	0.325802		0.570853	0.885521		0.366431	0.136947	0.364862	0.0657448		0.982355	1.0043
Q8BJ42;Q8BJ42-2	Q8BJ42;Q8BJ42-2	Disks large-associated protein 2	Dlgap2		0.613312	0.0643639	0.778353	0.068259		0.00436446	0.787961		1.1215	0.10053	1.42317	0.193681		0.0213128	0.788033		0.0679516	0.00639721	0.0457876	0.0334819		0.214959	1.48406
Q6PFD5;B1AS06	Q6PFD5;B1AS06	Disks large-associated protein 3	Dlgap3		0.692114	0.0901117	0.64795	0.0868516		0.452855	1.06816		0.948912	0.299921	1.19218	0.513829		0.393504	0.79595		0.133331	0.040883	0.134297	0.0469875		0.973202	0.992808
B1AZP2-2	B1AZP2-2	Disks large-associated protein 4	Dlgap4		0.483339	0.126354	0.676445	0.0581813		0.0228713	0.714528		0.542339	0.199644	0.732271	0.247449		0.219958	0.740625		0.27851	0.0683869	0.308891	0.118916		0.63702	0.901644
		Disks large-associated protein	Dlgap	total Dlgap	2.49596	0.176739	2.9361	0.163031		0.00351893	0.850095		3.36199	0.558915	4.19371	0.684017		0.0683572	0.801674		0.846223	0.168624	0.853838	0.154333		0.942468	0.991082
O70589;O70589-5;O70589-4;O70589-2;F6Y9I5;F6ZQR2;F7CD87;B1AUH6	O70589;O70589-5;O70589-4;O70589-2	Peripheral plasma membrane protein CASK	Cask		0.88101	0.110196	1.19703	0.121952		0.00268102	0.735999		1.92557	0.220375	2.46452	0.532032		0.0871002	0.781317		1.1994	0.110805	1.30505	0.0772796		0.122947	0.919046
D3YZU5	D3YZU5		Shank1		0.915521	0.0833343	1.14698	0.102017		0.00471249	0.798202		0.77125	0.0586869	1.19987	0.258913		0.0190879	0.642777		2.23119	0.211718	1.8747	0.382384		0.116094	1.19016
D3Z5K8	D3Z5K8		Shank2		0.456849	0.0473786	0.622204	0.0411932		0.000393891	0.734244		0.804717	0.0702108	1.16772	0.261004		0.033546	0.689137		0.672475	0.152842	0.847073	0.226717		0.196308	0.793881
A0A0A0MQD5;Q4ACU6-3;Q4ACU6-7;Q4ACU6-11;Q4ACU6-8;Q4ACU6-12;Q4ACU6-2;Q4ACU6-6	A0A0A0MQD5;Q4ACU6-3;Q4ACU6-7;Q4ACU6-11;Q4ACU6-8	SH3 and multiple ankyrin repeat domains protein 3	Shank3		1.06292	0.141054	0.973229	0.130054		0.326608	1.09216		1.31257	0.217831	1.42856	0.310567		0.515628	0.918803		0.367961	0.0573228	0.201478	0.0388832		0.00101843	1.8263
F6SEU4;J3QQ18	F6SEU4;J3QQ18	Ras/Rap GTPase-activating protein SynGAP	Syngap1		7.70244	1.09073	6.95018	0.710966		0.238082	1.10823		4.07999	0.531455	4.74986	0.29282		0.0471267	0.858972		0.433087	0.0615947	0.369904	0.0583271		0.13449	1.17081
Q9Z2Y3;Q9Z2Y3-3;Q9Z2Y3-2;D3Z6A7;E9Q0I7;E9Q0I8;Q3UVL6;D3Z6A8;D3Z6A9;Q9Z2Y3-5;Q9Z2Y3-4	Q9Z2Y3;Q9Z2Y3-3;Q9Z2Y3-2;D3Z6A7;E9Q0I7;E9Q0I8	Homer protein homolog 1	Homer1		5.5887	0.666404	6.14891	0.631906		0.209801	0.908893		13.2208	0.827541	12.0235	3.72266		0.518063	1.09958		0.974672	0.170343	0.887481	0.267255		0.558485	1.09825
Q9QWW1;Q9QWW1-2;E9Q4F9	Q9QWW1;Q9QWW1-2;E9Q4F9	Homer protein homolog 2	Homer2		0.689638	0.155523	0.752798	0.17492		0.563185	0.9161		0.615379	0.167951	0.851939	0.142291		0.0437761	0.722328		0.0221597	0.0349987	0.0301829	0.0449027		0.761199	0.73418
Q99JP6-2;Q99JP6;Q501M9;J3QQ00	Q99JP6-2;Q99JP6	Homer protein homolog 3	Homer3		0.246619	0.0655717	0.265956	0.108178		0.743137	0.927294		0.00232464	0.00519806	0	0		0.373901			7.89162	1.46528	7.55098	2.79956		0.817489	1.04511

## Sheet: Figure 8
Protein IDs	Majority protein IDs	Protein names	Gene names		Average Conc. (pmol/mg)_OLD Hippocampus	SD	Average Conc. (pmol/mg)_YOUNG Hippocampus	SD		t test OC/YC Hippocampus	rationO/Y Hippocampus		Average Conc. (pmol/mg)_OLD Cortex	SD	Average Conc. (pmol/mg)_YOUNG Cortex	SD		t test OC/YC Cortex	rationO/Y Cortex		Average Conc. (pmol/mg)_OLD Cerebellum	SD	Average Conc. (pmol/mg)_YOUNG Cerebellum	SD		t test OC/YC Cerebellum	rationO/Y Cerebellum
Cell adhesion molecule CAM
Q3V3R4	Q3V3R4	Integrin alpha-1	Itga1		0.0221712	0.00916437	0.0231225	0.00476655		0.843648	0.95886		0.0401358	0.0152962	0.052195	0.0336321		0.494939	0.768958		0.0638969	0.0171082	0.0515393	0.0119262		0.225975	1.23977
Q62470;Q62470-2;Q62470-3;F6UD16	Q62470;Q62470-2;Q62470-3	Integrin alpha-3;Integrin alpha-3 heavy chain;Integrin alpha-3 light chain	Itga3		0.00740045	0.0103153	0.0214153	0.0151297		0.130393	0.345568		0.0175081	0.00754668	0.0608658	0.0259168		0.0175985	0.287651		0.0430258	0.024426	0.032307	0.0158107		0.437817	1.33178
Q61739;Q61739-2;F6VSK8	Q61739;Q61739-2;F6VSK8	Integrin alpha-6;Integrin alpha-6 heavy chain;Integrin alpha-6 light chain	Itga6		0.0468429	0.0578795	0.148544	0.0515257		0.0191394	0.315347		0.467622	0.246099	0.402696	0.285352		0.710288	1.16123		0.21688	0.396915	0.19554	0.215978		0.919247	1.10913
Q61738;G3X9Q1;Q61738-5;Q61738-3;Q61738-4;Q61738-2;Q61738-6	Q61738;G3X9Q1;Q61738-5;Q61738-3;Q61738-4;Q61738-2;Q61738-6	Integrin alpha-7;Integrin alpha-7 heavy chain;Integrin alpha-7 light chain	Itga7		0.0419398	0.0220111	0.0362715	0.00890347		0.615194	1.15627		0.0161493	0.00971405	0.0408019	0.0229219		0.0737754	0.395798		0.0639431	0.010719	0.0421035	0.0104968		0.0116194	1.51871
Q3U1U4;F6YBY4;G5E8F1;E9Q604;E9Q5K8;P05555;P05555-2;F6YXU0	Q3U1U4;F6YBY4;G5E8F1;E9Q604;E9Q5K8;P05555;P05555-2	Integrin alpha-M	Itgam		0.026385	0.0154252	0.0134948	0.0080942		0.148693	1.95519		0.0231994	0.0116358	0.0413641	0.0242366		0.183694	0.560858		0.00580236	0.0054431	0.00373322	0.00525922		0.557992	1.55425
P43406;A2AKI5;F6W6Q6;F6RWM8;B7ZCI9	P43406;A2AKI5	Integrin alpha-V;Integrin alpha-V heavy chain;Integrin alpha-V light chain	Itgav		0.174431	0.0355911	0.132707	0.0124684		0.0565815	1.3144		0.237043	0.0493633	0.273095	0.0635662		0.347575	0.867986		0.251398	0.063592	0.203981	0.0676647		0.286667	1.23246
P09055;P09055-2	P09055;P09055-2	Integrin beta-1	Itgb1		0.333746	0.113025	0.544872	0.0792433		0.0107386	0.612523		0.343534	0.0473668	0.472176	0.184433		0.197248	0.727553		0.438403	0.0549277	0.608033	0.0744648		0.00411389	0.721018
O70309;Q6PE70;G5E8F8;O70309-2	O70309;Q6PE70;G5E8F8;O70309-2	Integrin beta-5;Integrin beta	Itgb5		0.0163284	0.0131068	0.00458388	0.0065066		0.124043	3.56214		0.00101023	0.00225894	0	0		0.373901			0.112232	0.0329471	0.021606	0.0142607		0.00183064	5.19447
Q0VBD0	Q0VBD0	Integrin beta	Itgb8		0.159384	0.093966	0.100096	0.0383848		0.245353	1.5923		0.241056	0.0580168	0.159204	0.0541747		0.0501661	1.51413		0.110494	0.033648	0.0641211	0.0248053		0.0405794	1.72321
		Integrins	Itg	total Itg	0.828629	0.177007	1.02511	0.107276		0.0738896	0.808333		1.38726	0.196969	1.5024	0.407744		0.591066	0.923361		1.30607	0.430097	1.22296	0.214585		0.712639	1.06796
P15116;D3YYT0	P15116;D3YYT0	Cadherin-2	Cdh2		0.587702	0.089993	0.667526	0.0572699		0.139553	0.880418		0.437094	0.193919	0.420044	0.0833546		0.863214	1.04059		0.27745	0.0516493	0.324225	0.0839013		0.325437	0.855731
P97291;E9Q451;E9PYB2;Q8C449;D6RG94;E9PZC1	P97291;E9Q451;E9PYB2;Q8C449;D6RG94	Cadherin-8	Cdh8		0.0257947	0.0170553	0.100662	0.0133035		7.54934e-05	0.256251		0.0323633	0.0169156	0.099378	0.0424918		0.0205959	0.325658		0	0	0.00183486	0.00410287		0.373901	0
P70408;H3BKV8	P70408;H3BKV8	Cadherin-10	Cdh10		0.0986408	0.0163714	0.139929	0.0315357		0.0406904	0.704932		0.149483	0.0692895	0.255195	0.0886422		0.0708441	0.58576		0.0219574	0.00292997	0.0145006	0.00876973		0.132609	1.51424
P55288;D3Z1Y8;J3QPW4	P55288	Cadherin-11	Cdh11		0.287777	0.132215	0.36915	0.0800219		0.279853	0.779566		0.149468	0.078372	0.578145	0.518479		0.13842	0.258531		0.0176851	0.00301701	0.049277	0.0606514		0.309086	0.358891
Q5RJH3	Q5RJH3	Cadherin-12	Cdh12		0.00941868	0.00582233	0.0062372	0.00672968		0.447584	1.51008		0.0273406	0.00484396	0.0490261	0.0385436		0.278081	0.557674		0	0	0	0
Q9WTR5	Q9WTR5	Cadherin-13	Cdh13		0.385326	0.109404	0.831672	0.151055		0.000930487	0.463315		0.473263	0.249733	0.9671	0.4726		0.0838123	0.489363		0.130406	0.0296083	0.146364	0.0886098		0.718565	0.890972
P33146	P33146	Cadherin-15	Cdh15		0	0	0	0					0	0	0	0					0.321753	0.0785102	0.260394	0.103022		0.322507	1.23564
		Cadherins	Cdh	total Cdh	1.39466	0.142118	2.11518	0.290966		0.0027602	0.659359		1.26901	0.322527	2.36889	0.637629		0.0140613	0.535699		0.769251	0.0815621	0.796596	0.146385		0.727208	0.965674
E9PVD3;F6TP58;F6PYJ6	E9PVD3;F6TP58	Protocadherin-16	Dchs1		0.00271215	0.00206398	0.00961116	0.00389997		0.0126197	0.282187		0.000478699	0.0010704	0.00374416	0.00221412		0.0261741	0.127852		0.0275335	0.00882197	0.037031	0.0137986		0.236986	0.743527
Q5F226	Q5F226	Protocadherin Fat 2	Fat2		0.000511882	0.000902383	0.00359883	0.0060103		0.316956	0.142236		0	0	0.00436904	0.00976948		0.373901	0		0.202448	0.0280767	0.541854	0.130407		0.00359185	0.37362
Q2PZL6;Q2PZL6-2	Q2PZL6	Protocadherin Fat 4	Fat4		0.000255131	0.000570491	0.00202214	0.00108778		0.0180197	0.126169		0	0	0	0					0	0	0	0
P26231	P26231	Catenin alpha-1	Ctnna1		0.391247	0.14173	0.372421	0.0890199		0.808912	1.05055		0.300663	0.121545	0.455009	0.169051		0.13981	0.660785		0.22905	0.0670092	0.716282	0.120113		0.000172164	0.319776
Q61301-3;E0CXB9	Q61301-3;E0CXB9	Catenin alpha-2	Ctnna2		3.53883	0.3012	4.79786	0.672297		0.0101615	0.737585		5.07565	0.824593	5.76828	0.577108		0.166792	0.879924		1.68362	0.218036	1.89335	0.199503		0.151517	0.889232
Q65CL1	Q65CL1	Catenin alpha-3	Ctnna3		0.0150134	0.0117248	0.00533695	0.0061107		0.152656	2.8131		0.00970533	0.00562561	0.00339742	0.00483055		0.0944853	2.85668		0.504337	0.131978	0.289696	0.112548		0.0249913	1.74092
Q02248;E9Q6A9;F7CRC6;F7BAC9;D3YUH4;F6QZ47;D3Z5Q1;E9PW26;D3Z7S6	Q02248;E9Q6A9	Catenin beta-1	Ctnnb1		5.24042	0.31929	5.61774	0.246151		0.0719628	0.932836		4.60983	0.853605	6.72155	1.56097		0.0366827	0.685828		4.39612	0.722927	4.66049	0.696988		0.572331	0.943273
Q9CWL8	Q9CWL8	Beta-catenin-like protein 1	Ctnnbl1		0.0966397	0.0329554	0.128967	0.0316499		0.152357	0.749334		0.168967	0.0641963	0.37394	0.0703415		0.00136491	0.451856		0.296641	0.0707901	0.425734	0.068029		0.018738	0.696775
P30999;D3Z2H2;E9Q904;E9Q8Z8;D3Z7H6;E9Q905;E9Q8Z4;E9Q8Z9;E9Q901;G3X9V2;E9Q8Z6;E9Q986;E9Q907;D3Z2H7	P30999;D3Z2H2;E9Q904;E9Q8Z8;D3Z7H6;E9Q905;E9Q8Z4;E9Q8Z9;E9Q901;G3X9V2;E9Q8Z6;E9Q986;E9Q907;D3Z2H7	Catenin delta-1	Ctnnd1		0.224186	0.04716	0.434676	0.0398282		7.13481e-05	0.515753		0.442646	0.0410432	1.19621	0.388635		0.0119398	0.370041		0.21545	0.056794	0.453353	0.0793944		0.000852618	0.475236
O35927;E9QKH8;O35927-2	O35927;E9QKH8;O35927-2	Catenin delta-2	Ctnnd2		0.71155	0.0793008	0.945852	0.148474		0.0202911	0.752284		0.835547	0.0860852	1.23826	0.271472		0.0265205	0.674774		0.830121	0.0755668	0.788679	0.0764682		0.413804	1.05255
		Catenin	Ctnn	total Ctnn	10.2179	0.321043	12.3028	0.793187		0.00239383	0.83053		11.443	0.780696	15.7566	2.19792		0.0090625	0.726233		8.15534	0.574515	9.22758	0.933032		0.0668593	0.8838
adhesion-synaptic cleft
B2RXW8;B2RXQ2	B2RXW8;B2RXQ2		Ppfia1		0.00353402	0.00279759	0.00596944	0.00624127		0.458629	0.592019		0	0	0.0672917	0.0817606		0.139541	0		0.0491915	0.0316134	0.0420511	0.0304747		0.72558	1.1698
B8QI34;Q8BSS9	B8QI34;Q8BSS9	Liprin-alpha-2	Ppfia2		0.778426	0.0532091	1.05807	0.0800093		0.000340001	0.735704		1.03428	0.0916118	1.80827	0.192808		0.000240937	0.571972		0.488451	0.0892193	0.764351	0.0879724		0.00115917	0.63904
B8QI35;P60469;F6UYF1;S4R1I7	B8QI35;P60469;F6UYF1	Liprin-alpha-3	Ppfia3		1.66224	0.308421	1.50266	0.0658231		0.316156	1.1062		1.88177	0.408409	2.8435	0.653647		0.0280915	0.661778		0.568179	0.0940069	0.653818	0.107247		0.216819	0.869017
A0A087WPM2;B8QI36;A0A087WPJ3	A0A087WPM2;B8QI36;A0A087WPJ3		Ppfia4		0.139697	0.0233428	0.195618	0.0424856		0.0405097	0.714131		0.0818145	0.0269303	0.226864	0.0527202		0.00158413	0.360632		0.357566	0.0626706	0.568023	0.084923		0.00259825	0.629492
		Liprin-alpha	Ppfia	total Ppfia	2.5839	0.334759	2.76231	0.10313		0.30887	0.935411		2.99786	0.465671	4.94592	0.757066		0.00202886	0.606128		1.46339	0.189396	2.02824	0.177837		0.00126746	0.721505
Q8K377;E0CX41	Q8K377	Leucine-rich repeat transmembrane neuronal protein 1	Lrrtm1		0.464339	0.0578683	0.521612	0.165186		0.497403	0.8902		0.399167	0.0935899	0.556851	0.166368		0.111897	0.71683		0.0278339	0.025949	0.006314	0.0141185		0.153034	4.40828
Q8BGA3	Q8BGA3	Leucine-rich repeat transmembrane neuronal protein 2	Lrrtm2		0.169694	0.0442321	0.117225	0.041988		0.0906907	1.44759		0.204151	0.0658706	0.345702	0.107079		0.0416699	0.590541		0.00925677	0.00645027	0.00665658	0.00399154		0.469627	1.39062
Q8BZ81;Q8BZ81-2	Q8BZ81;Q8BZ81-2	Leucine-rich repeat transmembrane neuronal protein 3	Lrrtm3		0.013184	0.00967578	0.0255936	0.0129848		0.128035	0.515128		0.0644892	0.0247411	0.198634	0.0876451		0.0242085	0.324663		0.02346	0.0095907	0.0247148	0.00925358		0.838526	0.949231
Q80XG9;E9Q8Y9;Q80XG9-2	Q80XG9;E9Q8Y9;Q80XG9-2	Leucine-rich repeat transmembrane neuronal protein 4	Lrrtm4		0.0371394	0.0320361	0.034774	0.019588		0.892168	1.06802		0.0383639	0.0430097	0.11819	0.0756173		0.0834817	0.324594		0.0118371	0.0129317	0.00903404	0.00142069		0.654563	1.31028
		Leucine-rich repeat transmembrane neuronal proteins	Lrrtm	total Lrrtm	0.684356	0.097222	0.699205	0.166742		0.868705	0.978764		0.706172	0.137186	1.21938	0.261989		0.0080616	0.579125		0.0723878	0.038812	0.0467194	0.0193297		0.234807	1.54942
Q03137;Q03137-2;A0A087WRH4;A0A087WQW6	Q03137;Q03137-2	Ephrin type-A receptor 4	Epha4		1.71569	0.339081	1.67888	0.130364		0.82946	1.02193		1.07206	0.142573	1.68072	0.708872		0.127581	0.63786		0.0454809	0.0294821	0.039877	0.0253074		0.755524	1.14053
Q60629;Q6PFV6;E9PUQ4;E9PUQ2;E9PUP9;E9PUQ0	Q60629;Q6PFV6;E9PUQ4;E9PUQ2;E9PUP9;E9PUQ0	Ephrin type-A receptor 5;Receptor protein-tyrosine kinase	Epha5		0.0414073	0.0222953	0.118506	0.0459959		0.0158656	0.349411		0.00964812	0.013886	0.0454556	0.0305549		0.0574425	0.212254		0	0	0	0
Q62413;G1K381;E9PUK8;P29319-3	Q62413;G1K381	Ephrin type-A receptor 6;Receptor protein-tyrosine kinase	Epha6		0.0761062	0.0133359	0.0951466	0.033551		0.28912	0.799883		0.00444633	0.00421063	0.0183578	0.0230832		0.25147	0.242203		0	0	0	0
Q61772;A2BDQ4;Q61772-3;Q61772-2;Q61772-4;Q61772-5;Q8BYG9;F6WVB0;Q8BYG9-2	Q61772;A2BDQ4;Q61772-3;Q61772-2	Ephrin type-A receptor 7;Receptor protein-tyrosine kinase	Epha7		0.0699783	0.0171847	0.154589	0.0389723		0.00538647	0.452674		0.0528102	0.0192686	0.105344	0.0660478		0.152506	0.501311		0	0	0.0565209	0.0778582		0.179854	0
P54763;A3KG01;A3KG02;A3KG00;P54763-2;F6Q4H2	P54763;A3KG01;A3KG02;A3KG00;P54763-2	Ephrin type-B receptor 2;Receptor protein-tyrosine kinase	Ephb2		0.148277	0.0187026	0.371558	0.0384258		3.02634e-05	0.399069		0.112862	0.0199321	0.488356	0.192654		0.0117408	0.231105		0.254905	0.0530719	0.391277	0.094336		0.0289037	0.65147
P54754	P54754	Ephrin type-B receptor 3	Ephb3		0.0490412	0.0220247	0.097062	0.0272593		0.0163144	0.505257		0.0662128	0.0254667	0.362413	0.0539194		4.47402e-05	0.1827		0.00918166	0.00954641	0.0240658	0.0163024		0.125102	0.381523
O08644;O08644-3;O08644-2	O08644;O08644-3	Ephrin type-B receptor 6	Ephb6		0.0170653	0.00591175	0.0547288	0.0461944		0.142545	0.311816		0.0427366	0.0150069	0.146494	0.0398772		0.00265091	0.291729		0	0	0.00455822	0.0101925		0.373901	0
		Ephrins	Eph	total Ephrins	2.11757	0.362711	2.57047	0.18568		0.0477129	0.823805		1.36078	0.135065	2.84714	0.649147		0.00595773	0.477946		0.309568	0.0745711	0.516299	0.153244		0.0362433	0.59959
Q91V35;P18052;P18052-2	Q91V35;P18052;P18052-2	Receptor-type tyrosine-protein phosphatase;Receptor-type tyrosine-protein phosphatase alpha	Ptpra		0.477841	0.0626333	0.488584	0.0918829		0.835073	0.978011		0.527211	0.0778995	0.822244	0.224987		0.0397969	0.641185		0.288422	0.0448154	0.382701	0.123179		0.168213	0.75365
Q64487;Q64487-5;G3UWK6;E9PVW8;B9EJA3;Q64487-12	Q64487;Q64487-5;G3UWK6;E9PVW8;B9EJA3;Q64487-12	Receptor-type tyrosine-protein phosphatase delta;Protein-tyrosine-phosphatase	Ptprd		0.383453	0.029822	0.518703	0.0711087		0.00971264	0.739253		0.504005	0.0373831	0.759663	0.0732376		0.000455106	0.663458		0.258946	0.0247509	0.224504	0.0144233		0.0337479	1.15341
P49446;P49446-2;P49446-3	P49446;P49446-2;P49446-3	Receptor-type tyrosine-protein phosphatase epsilon	Ptpre		0.234153	0.13773	0.402384	0.136815		0.08866	0.581914		0.176866	0.0501369	0.366897	0.144145		0.0391013	0.482059		0.222223	0.0867512	0.184522	0.0616457		0.453517	1.20432
A2A8L5	A2A8L5	Receptor-type tyrosine-protein phosphatase F	Ptprf		0.0388756	0.0101518	0.0651819	0.00942404		0.00284756	0.596417		0.0471956	0.0150259	0.1355	0.0587315		0.0260686	0.348307		0.0171998	0.0124829	0.0131589	0.00490645		0.529259	1.30708
Q05909;F8VQD7;D3Z2S6;D6RD11;E9Q6E7	Q05909;F8VQD7	Receptor-type tyrosine-protein phosphatase gamma;Protein-tyrosine-phosphatase	Ptprg		0.0630688	0.0276067	0.0802543	0.00861541		0.24391	0.785861		0.0280265	0.0211562	0.103789	0.143376		0.304829	0.270035		0	0	0.0103286	0.0104731		0.0921157	0
Q64455;A2AWF8;A2AWF9;E9Q4S7	Q64455;A2AWF8;A2AWF9;E9Q4S7	Receptor-type tyrosine-protein phosphatase eta;Protein-tyrosine-phosphatase	Ptprj		0.11814	0.0242973	0.158068	0.0390471		0.095247	0.7474		0.178932	0.0482617	0.363829	0.0941399		0.00799657	0.491803		0.0493575	0.0229443	0.0615389	0.0209568		0.406486	0.802055
P28828	P28828	Receptor-type tyrosine-protein phosphatase mu	Ptprm		0.00142764	0.0031923	0.00686836	0.00601708		0.123624	0.207858		0.000919014	0.000949859	0.0168467	0.0168791		0.102437	0.0545515		0.057884	0.0229544	0.0700864	0.0280922		0.474352	0.825895
Q60673;A6MDD2;A0A087WPU7;A0A087WQF2;A0A087WQ67	Q60673;A6MDD2	Receptor-type tyrosine-protein phosphatase-like N	Ptprn		0.287316	0.06765	0.331723	0.0639883		0.317484	0.866134		0.18325	0.0449379	0.268795	0.0394452		0.0129093	0.681744		0.307339	0.162935	0.154119	0.105144		0.121604	1.99416
P80560;Q3UU93	P80560;Q3UU93	Receptor-type tyrosine-protein phosphatase N2	Ptprn2		0.334778	0.0364098	0.563543	0.0879414		0.00246703	0.594059		0.422158	0.0696682	0.566797	0.149749		0.100878	0.744814		0.239002	0.101343	0.20209	0.107847		0.592353	1.18265
B0V2N1;B0V2N1-2;B0V2N1-6;B0V2N1-5	B0V2N1;B0V2N1-2;B0V2N1-6	Receptor-type tyrosine-protein phosphatase S	Ptprs		1.1091	0.18881	1.33397	0.128389		0.0632685	0.83143		0.623342	0.224819	0.993315	0.558267		0.224889	0.627537		0.157223	0.0411727	0.226429	0.0517322		0.0489285	0.694359
Q99M80-3	Q99M80-3	Receptor-type tyrosine-protein phosphatase T	Ptprt		0.00828259	0.00406364	0.0181929	0.00518805		0.0107331	0.455265		0.0177519	0.0135448	0.0283768	0.0197598		0.354015	0.625577		0.00948386	0.00756557	0.00921926	0.0104171		0.964577	1.0287
B1AUH1;B1AUH1-2;Q3V360	B1AUH1;B1AUH1-2;Q3V360	Receptor-type tyrosine-protein phosphatase U	Ptpru		0.00397532	0.00363326	0.0132289	0.0043126		0.00663427	0.300503		0.00167673	0.00232014	0.00966238	0.00645334		0.0478689	0.173532		0.00606056	0.00637014	0	0		0.100502
B9EKR1	B9EKR1	Receptor-type tyrosine-protein phosphatase zeta	Ptprz1		2.68875	0.167312	4.01091	0.459665		0.00173595	0.670359		2.46633	0.507376	2.92778	0.684461		0.263232	0.842387		2.22667	0.443447	2.03711	0.439844		0.516528	1.09305
		Receptor-type tyrosine-protein phosphatase	Ptpr	total Ptpr	5.74916	0.342554	7.99161	0.571776		0.000188154	0.7194		5.17766	0.498088	7.3635	0.384905		7.54841e-05	0.703152		3.83981	0.544005	3.57581	0.493532		0.445015	1.07383
P0C7M9	P0C7M9	C-type lectin domain family 2 member L	Clec2l		0.141229	0.128457	0.288161	0.214361		0.232802	0.490106		0.136839	0.126822	0.310701	0.239333		0.200559	0.440419		0.775084	0.376597	0.655436	0.475733		0.67153	1.18255
Q9CS84;E0CY11;Q9CS84-4;Q9CS84-3;Q9CS84-2;Q9CS84-5;H3BK93;H3BK41;A0A0G2JES8;A0A0G2JE65	Q9CS84;E0CY11;Q9CS84-4;Q9CS84-3;Q9CS84-2;Q9CS84-5	Neurexin-1	Nrxn1		1.05673	0.123082	1.64179	0.141978		0.000128631	0.643647		1.08514	0.139243	1.85393	0.330908		0.00408072	0.585316		0.784378	0.185641	0.987847	0.213122		0.146831	0.794028
E9PUM9;E9Q7X7;E9Q5N7;E9PUN0;F6WN33;F6Y027	E9PUM9;E9Q7X7;E9Q5N7;E9PUN0		Nrxn2		0.227582	0.0285429	0.327125	0.0649724		0.0227126	0.695704		0.254295	0.0672745	0.549501	0.208407		0.0309845	0.462775		0.446273	0.0188385	0.596521	0.105725		0.0323983	0.748127
E9PUN2;E9PUN1	E9PUN2		Nrxn2		0.0164691	0.00243071	0.0353442	0.0167789		0.0650193	0.465964		0.0414829	0.0299799	0.0890854	0.0655345		0.193543	0.465653		0.0351768	0.0197676	0.0766282	0.0279174		0.0293983	0.459058
Q6P9K9;Q6P9K9-2;E9Q2X2;A0A087WPQ9	Q6P9K9;Q6P9K9-2;E9Q2X2;A0A087WPQ9	Neurexin-3	Nrxn3		0.762562	0.0270282	0.796524	0.101504		0.505018	0.957362		0.976386	0.0941926	1.17417	0.170515		0.0620106	0.831552		0.625115	0.123676	0.683153	0.0511644		0.374145	0.915044
		Neurexins	Nrxn	total Nrxn	2.06335	0.101819	2.80079	0.270703		0.00215838	0.736703		2.3573	0.0803612	3.66669	0.57613		0.00661272	0.642896		1.89094	0.229397	2.34415	0.263193		0.0202065	0.806665
Q9WTS4;A2ANL9;Q9WTS4-2	Q9WTS4;A2ANL9	Teneurin-1;Ten-1 intracellular domain;Teneurin C-terminal-associated peptide	Tenm1		0.0094556	0.00892276	0.0304106	0.00573073		0.00328782	0.310931		0.0121967	0.0117582	0.0397516	0.0294482		0.106951	0.306823		0.0112755	0.0160606	0.0306545	0.0194625		0.125617	0.367825
Q9WTS5;A0A0A0MQB7;A0A0A0MQ92	Q9WTS5;A0A0A0MQB7;A0A0A0MQ92	Teneurin-2;Ten-2, soluble form;Ten-2 intracellular domain	Tenm2		0.1423	0.020092	0.193262	0.0223715		0.0054264	0.736303		0.109927	0.0192302	0.169803	0.0769276		0.158625	0.647381		0.00857193	0.0174705	0.00827206	0.00847595		0.973614	1.03625
Q9WTS6;G3X907;Q9WTS6-2;F6RJC1;D3YW49	Q9WTS6;G3X907;Q9WTS6-2;F6RJC1	Teneurin-3	Tenm3		0.0404098	0.0112333	0.0860355	0.0155727		0.000977311	0.469688		0.0225742	0.00695833	0.0779383	0.0315983		0.0157276	0.289642		0.00876669	0.00846521	0.0158214	0.0123256		0.326061	0.554102
Q3UHK6;Q3UHK6-4;Q3UHK6-2;Q3UHK6-3;D3YVP2;F6UP10	Q3UHK6;Q3UHK6-4;Q3UHK6-2;Q3UHK6-3	Teneurin-4	Tenm4		0.195032	0.0266446	0.28253	0.0434009		0.0070345	0.690306		0.219031	0.0139299	0.382647	0.125301		0.0427531	0.57241		0.0174712	0.00529032	0.0139134	0.00866713		0.460465	1.25571
		Teneurin	Tenm	total Tenm	0.387197	0.0380916	0.592239	0.0689242		0.000985323	0.653786		0.363729	0.0271129	0.67014	0.209549		0.030125	0.542766		0.0460853	0.0213547	0.0686614	0.0152214		0.0942962	0.671197
Q8BGT1	Q8BGT1		Flrt3		0.0258408	0.0141002	0.0849413	0.044472		0.038328	0.30422		0.0472719	0.0295904	0.146272	0.0682552		0.027825	0.323177		0.0100243	0.00746912	0.0186077	0.015253		0.302892	0.538718
F8WJ51;F8WJ50;F8WJ48;Q8R4G0-6;Q8R4G0-9;Q8R4G0-8;Q8R4G0-3;Q8R4G0-5;Q8R4G0-4;Q8R4G0-2;Q8R4G0-7;Q8R4G0;F7CVQ1;Q8R4G0-10	F8WJ51;F8WJ50;F8WJ48;Q8R4G0-6;Q8R4G0-9;Q8R4G0-8;Q8R4G0-3;Q8R4G0-5;Q8R4G0-4;Q8R4G0-2;Q8R4G0-7;Q8R4G0;F7CVQ1;Q8R4G0-10	Netrin-G1	Ntng1		0.111652	0.0206146	0.100626	0.0551359		0.692396	1.10957		0.145419	0.0463194	0.208319	0.214196		0.553111	0.698061		0.00931663	0.0173341	0.00693202	0.00963842		0.796694	1.344
A2AKX2;V9GX85;J3QNA0;Q8R4F1-2;Q8R4F1-3;Q8R4F1	A2AKX2;V9GX85;J3QNA0;Q8R4F1-2;Q8R4F1-3;Q8R4F1	Netrin-G2	Ntng2		0.122395	0.0320541	0.145584	0.033289		0.294442	0.840719		0.190687	0.0882223	0.177591	0.0942441		0.826261	1.07374		0.0310642	0.00478564	0.034609	0.00736866		0.397534	0.897576
		Netrin	Ntng	total Ntng	0.234047	0.0450856	0.24621	0.0815375		0.77983	0.9506		0.336106	0.107688	0.38591	0.276121		0.721976	0.870946		0.0403808	0.0138229	0.041541	0.0130002		0.894646	0.972071
P97300-3	P97300-3	Neuroplastin	Nptn		3.67922	0.711557	4.02828	0.705832		0.458536	0.913348		5.65301	0.987939	7.87877	1.88964		0.058072	0.717499		5.37795	0.277168	5.04432	0.805496		0.42174	1.06614
Q62443	Q62443	Neuronal pentraxin-1	Nptx1		2.75458	0.407379	2.4177	0.171878		0.145006	1.13934		2.44268	0.374565	2.01386	0.371929		0.106817	1.21294		1.02412	0.44237	1.39464	0.365157		0.187947	0.734323
		Neuronal pentraxin	Nptx	total Nptx	6.4338	0.557232	6.44597	0.594338		0.974178	0.998112		8.09569	1.16768	9.89262	2.08605		0.141575	0.818356		6.40207	0.260147	6.43896	0.936054		0.935883	0.99427
Q8R5M8-4	Q8R5M8-4	Cell adhesion molecule 1	Cadm1		4.2304	0.629986	4.13086	0.622909		0.807981	1.02409		2.90578	0.615053	3.33336	1.32884		0.53948	0.871727		0.932919	0.163806	0.766636	0.135937		0.120098	1.2169
Q8BLQ9;G3UZM4;Q8BLQ9-3;Q8BLQ9-2;D3Z0N3	Q8BLQ9;G3UZM4;Q8BLQ9-3;Q8BLQ9-2	Cell adhesion molecule 2	Cadm2		8.44606	0.55011	9.55883	0.934745		0.0584442	0.883587		6.50876	1.66333	7.45466	1.73267		0.404243	0.873113		1.75022	0.349278	2.03105	0.297592		0.209249	0.861729
Q99N28;K4DI58	Q99N28;K4DI58	Cell adhesion molecule 3	Cadm3		4.03848	0.625415	3.85622	0.755142		0.688953	1.04727		7.62247	1.38819	7.76363	1.09354		0.862921	0.981818		9.45178	0.681298	12.4034	1.91066		0.0225979	0.762032
Q8R464	Q8R464	Cell adhesion molecule 4	Cadm4		3.01568	0.15586	2.52993	0.204097		0.00334784	1.192		1.80899	0.532701	3.28012	0.9788		0.0246797	0.551502		6.3059	2.69782	3.41773	0.821771		0.0735867	1.84506
		Cell adhesion molecules	Cadm	total Cadm	19.7306	1.42662	20.0758	1.79779		0.745698	0.982804		18.846	1.74892	21.8318	3.38141		0.130038	0.863237		18.4408	2.86569	18.6188	2.38185		0.917658	0.99044
Q99K10;E9QK34;Q99K10-2	Q99K10;E9QK34	Neuroligin-1	Nlgn1	Neuroligin	0.1192	0.0270542	0.157296	0.0115498		0.0309575	0.757809		0.133071	0.0614184	0.208466	0.120871		0.260551	0.638334		0.0638528	0.0385583	0.0500894	0.0172289		0.495823	1.27478
Q69ZK9;F6VE93	Q69ZK9	Neuroligin-2	Nlgn2		0.875937	0.211671	0.991859	0.0668247		0.297723	0.883126		0.907626	0.357091	1.05033	0.422987		0.580598	0.864132		1.34582	0.172129	1.13372	0.23933		0.150132	1.18709
Q8BYM5;A2AGI2;A2AGI3;A2AGI0	Q8BYM5;A2AGI2;A2AGI3;A2AGI0	Neuroligin-3	Nlgn3		0.967232	0.158031	1.60667	0.203241		0.000661891	0.602009		0.828956	0.106721	1.52741	0.370141		0.0113084	0.542721		0.637822	0.132545	0.801719	0.0983973		0.0599216	0.795568
B0F2B4	B0F2B4	Neuroligin 4-like	Nlgn4l		0.155333	0.0307595	0.231583	0.0271441		0.00329049	0.670741		0.181024	0.0421223	0.405319	0.070723		0.000650014	0.446621		0.106629	0.0536676	0.110885	0.0260512		0.87868	0.961619
		Neuroligin	Nlgn	total Nlgn	2.1177	0.269134	2.98741	0.272409		0.000955375	0.708875		2.05068	0.342088	3.19153	0.644531		0.0125872	0.642538		2.15413	0.347778	2.09641	0.247666		0.770963	1.02753
Q80ZF8	Q80ZF8	Brain-specific angiogenesis inhibitor 3	Bai3		0.125516	0.012863	0.160974	0.0176256		0.00774013	0.779727		0.0948564	0.0678395	0.22133	0.0345899		0.0100815	0.428574		0.0532446	0.0355372	0.0506974	0.00703804		0.88216	1.05024
Q8K1S4;Q8K1S4-2;F6TGW0;F7CVI0;Q8K1S4-3	Q8K1S4;Q8K1S4-2	Netrin receptor UNC5A	Unc5a		0.415174	0.111788	0.238655	0.032088		0.0216668	1.73964		0.0531676	0.0251438	0.0859716	0.0468192		0.215731	0.618432		0	0	0	0
P70211;P70211-3;P70211-2	P70211;P70211-3;P70211-2	Netrin receptor DCC	Dcc		0.0719667	0.0153211	0.130897	0.0263227		0.00420921	0.549794		0.0301797	0.0111751	0.096289	0.0592208		0.066049	0.313429		0.000499287	0.00111644	0.00340521	0.00590237		0.336454	0.146625
O08747;O08747-2;E9PVI4	O08747;O08747-2;E9PVI4	Netrin receptor UNC5C	Unc5c		0.0280459	0.0106205	0.0473286	0.0169563		0.0697225	0.592579		0.0305869	0.00976863	0.0419586	0.0242052		0.372545	0.728979		0.01495	0.00758523	0.032393	0.012284		0.0320423	0.46152
		Netrin receptor	Unc5c	total Netrin	0.515187	0.107988	0.416881	0.0651356		0.127643	1.23581		0.113934	0.0312727	0.224219	0.0859245		0.0425776	0.508138		0.0154493	0.00811555	0.0357982	0.00987946		0.00787495	0.431566
B2RQF5;P60755;F6UYI7	B2RQF5;P60755	MAM domain-containing glycosylphosphatidylinositol anchor protein 2	Mdga2		0.0591579	0.0126692	0.0853716	0.0156857		0.0206144	0.692946		0.0853343	0.0220869	0.231844	0.0690288		0.00689498	0.368067		0.0732969	0.0154501	0.0355519	0.0174212		0.00690065	2.06169
Q9EPL2	Q9EPL2	Calsyntenin-1;Soluble Alc-alpha;CTF1-alpha	Clstn1		0.177942	0.0444684	0.241854	0.0534886		0.0751542	0.735741		0.26678	0.142487	0.614645	0.282461		0.0498027	0.434039		0.1889	0.033577	0.161512	0.0453203		0.311785	1.16957
Q9ER65;Q9ER65-2	Q9ER65;Q9ER65-2	Calsyntenin-2	Clstn2		0.0271987	0.00700495	0.0381908	0.00994901		0.0820901	0.71218		0.0531186	0.10629	0.115956	0.190862		0.54293	0.458093		0.0104103	0.00205398	0.00976454	0.00198593		0.626918	1.06613
Q99JH7;D3Z601	Q99JH7;D3Z601	Calsyntenin-3	Clstn3		0.057416	0.00792125	0.077764	0.0159719		0.0443132	0.738336		0.0899784	0.0298404	0.078381	0.0330234		0.576341	1.14796		0.183359	0.0314339	0.240513	0.0534772		0.0816266	0.762365
		Calsyntenins	Clstn	total Clstn	0.262557	0.0532971	0.357809	0.0637933		0.0343853	0.73379		0.409877	0.216093	0.808982	0.450901		0.126728	0.506658		0.38267	0.0287073	0.41179	0.0753216		0.45496	0.929284
P15209;P15209-4;P15209-3;P15209-2	P15209;P15209-4;P15209-3	BDNF/NT-3 growth factors receptor	Ntrk2		0.469574	0.0695904	0.642872	0.0437981		0.00240958	0.73043		0.77825	0.167483	1.09565	0.428152		0.181116	0.710308		0.215081	0.0632553	0.234935	0.087705		0.69323	0.915492
A0A0A6YWL7;A0A0A6YWF9;Q6VNS1-3;Q6VNS1-2;Q3UFB7	A0A0A6YWL7;A0A0A6YWF9	Tyrosine-protein kinase receptor	Ntrk3		0.00288156	0.00394714	0.000722676	0.00161595		0.306263	3.98734		0	0	0.00392511	0.00877681		0.373901	0		0	0	0	0
Q6VNS1	Q6VNS1	NT-3 growth factor receptor	Ntrk3		0.318762	0.0732326	0.432146	0.0740867		0.0409626	0.737626		0.0397606	0.0590352	0.162495	0.0655038		0.0145878	0.244688		0.115366	0.0522918	0.219638	0.0443379		0.0097236	0.525257
Q2WF71;Q2WF71-3;Q2WF71-2;A0A087WRA2	Q2WF71;Q2WF71-3;Q2WF71-2	Leucine-rich repeat and fibronectin type III domain-containing protein 1	Lrfn1		0.260378	0.058807	0.308413	0.0480245		0.196341	0.844252		0.168377	0.0802033	0.400009	0.133679		0.014021	0.420934		0.0610352	0.0442703	0.0750364	0.0290757		0.573269	0.813407
Q80TG9	Q80TG9	Leucine-rich repeat and fibronectin type-III domain-containing protein 2	Lrfn2		0.00878682	0.00661587	0.0278106	0.0185865		0.0836193	0.315953		0.0320216	0.0246924	0.106488	0.0578427		0.0421491	0.300706		0	0	0	0
Q8BLY3	Q8BLY3	Leucine-rich repeat and fibronectin type-III domain-containing protein 3	Lrfn3		0.0979929	0.066151	0.204055	0.0584032		0.0279803	0.480229		0.0989923	0.084975	0.269854	0.241479		0.196071	0.366836		0.0867662	0.0291778	0.101252	0.0186291		0.381479	0.856933
Q80XU8	Q80XU8	Leucine-rich repeat and fibronectin type-III domain-containing protein 4	Lrfn4		0.149493	0.0288333	0.236198	0.052836		0.0173476	0.632912		0.166999	0.0658801	0.383371	0.122266		0.0125996	0.435607		0.023118	0.00988149	0.0694599	0.0221597		0.00632559	0.332826
Q8BXA0;Q8BXA0-2	Q8BXA0;Q8BXA0-2	Leucine-rich repeat and fibronectin type-III domain-containing protein 5	Lrfn5		0.0421899	0.00761628	0.0531323	0.0119841		0.129927	0.794053		0.077459	0.025399	0.0958935	0.061945		0.563538	0.80776		0	0	0	0
		Leucine-rich repeat and fibronectin type-III domain-containing protein 5	Lrfn	total Lrfn	0.558841	0.150878	0.829609	0.133073		0.0171281	0.67362		0.543849	0.17476	1.25562	0.485223		0.0271354	0.433134		0.170919	0.0637207	0.245748	0.0412692		0.0641674	0.695506
Q810C1	Q810C1	SLIT and NTRK-like protein 1	Slitrk1		0.0646989	0.0147161	0.076444	0.0424183		0.584239	0.846356		0.158246	0.0661653	0.291502	0.0700557		0.0148994	0.542864		0.0102053	0.0152108	0.0313245	0.00627607		0.0325577	0.325793
Q810C0	Q810C0	SLIT and NTRK-like protein 2	Slitrk2		0.0177562	0.00267765	0.0248488	0.00823891		0.128633	0.714568		0.00398022	0.00545486	0.0456818	0.0460523		0.112777	0.0871292		0.0253399	0.00326131	0.0201224	0.00618947		0.145931	1.25929
Q810B8;B1AU89	Q810B8	SLIT and NTRK-like protein 4	Slitrk4		0.00884468	0.00515639	0.019344	0.00355681		0.00699774	0.457231		0.0019402	0.00433842	0.0212611	0.0188727		0.0830967	0.091256		0.000527754	0.00118009	0.0208711	0.00653488		0.00188206	0.0252863
Q810B7;Q810B7-2;Q8C110	Q810B7;Q810B7-2	SLIT and NTRK-like protein 5	Slitrk5		0.0747292	0.0146343	0.0961316	0.0154665		0.0548713	0.777364		0.0812606	0.0509092	0.219177	0.0872752		0.0205403	0.370754		0.00778619	0.0096107	0.0105931	0.00810057		0.631351	0.735026
		SLIT and NTRK-like proteins	Slitrk	total Slitrk	0.166029	0.0193083	0.216768	0.0480762		0.0774456	0.765928		0.245427	0.107574	0.577621	0.186246		0.0122464	0.424892		0.0438592	0.0227543	0.082911	0.0172605		0.0170172	0.528991
E9Q6I2;Q3UVZ1;Q61730-2;G3UY13;G3XA78	E9Q6I2;Q3UVZ1;Q61730-2;G3UY13	Interleukin-1 receptor accessory protein	Il1rap		0.112707	0.0118635	0.112068	0.0144684		0.941094	1.0057		0.0768399	0.0239787	0.0976137	0.0248879		0.215837	0.787184		0.0437761	0.0280975	0.0609736	0.0389188		0.44842	0.717951
receptor dystrybution and dendritic spines formation
Q60598;Q921L6	Q60598;Q921L6	Src substrate cortactin	Cttn		2.81012	0.204772	2.94079	0.746493		0.722616	0.955567		5.94542	0.666872	6.29047	1.55299		0.665716	0.945147		2.93365	0.651822	3.4569	0.574568		0.215592	0.848637
B9EJA2;B9EJA2-5;B9EJA2-4;B9EJA2-2;B9EJA2-3;D3Z1E3;F6Q1W8;D3Z551;F7B1X5;F6XSM7	B9EJA2;B9EJA2-5;B9EJA2-4;B9EJA2-2;B9EJA2-3	Cortactin-binding protein 2	Cttnbp2	cortactin	0.373674	0.0355265	0.483991	0.0248494		0.000686461	0.772068		0.320885	0.0284584	0.578469	0.128123		0.00955041	0.554715		0.213489	0.00718652	0.210711	0.0486212		0.905269	1.01319
Q8JZS0;Q3TUM0	Q8JZS0;Q3TUM0	Protein lin-7 homolog A	Lin7a		2.04717	0.306501	2.62764	0.779138		0.179451	0.779093		6.68463	1.11145	8.17037	1.70206		0.146917	0.818154		3.9525	1.04016	5.49029	0.738005		0.0299548	0.719908
O88951	O88951	Protein lin-7 homolog B	Lin7b		0.656251	0.108193	0.744985	0.147778		0.312993	0.880891		0.626966	0.242427	1.06202	0.284597		0.0321786	0.590352		0.226529	0.109816	0.192288	0.0823174		0.593353	1.17808
O88952	O88952	Protein lin-7 homolog C	Lin7c		5.1553	1.01943	6.65225	0.918707		0.0409305	0.77497		7.29563	1.10334	9.24118	1.69302		0.0690173	0.78947		9.32489	1.92029	9.46348	1.14144		0.893857	0.985355
		Protein lin-7	Lin7	total Lin7	7.85872	1.01907	10.0249	1.39651		0.0252833	0.783922		14.6072	1.68474	18.4736	2.82674		0.0362884	0.790709		13.5039	2.24732	15.1461	1.12703		0.19532	0.89158
E9PUA3;A0A087WQ39;Q8R0S2;Q8R0S2-2	E9PUA3;A0A087WQ39;Q8R0S2;Q8R0S2-2	IQ motif and SEC7 domain-containing protein 1	Iqsec1		1.49753	0.186422	1.55912	0.166913		0.597281	0.960499		1.17619	0.275899	1.48158	0.511974		0.283842	0.793878		1.53864	0.175044	1.01287	0.359236		0.0269473	1.51909
E9QAD8;Q5DU25;A4GZ26;D3Z5I6;D3Z6V7	E9QAD8;Q5DU25;A4GZ26;D3Z5I6;D3Z6V7	IQ motif and SEC7 domain-containing protein 2	Iqsec2		1.10127	0.0860737	1.26476	0.0671108		0.0109724	0.87074		1.08847	0.145369	1.46034	0.489456		0.168044	0.745354		0.934382	0.123877	0.684903	0.0590222		0.00728898	1.36426
Q3TES0	Q3TES0	IQ motif and SEC7 domain-containing protein 3	Iqsec3		0.249104	0.044178	0.234821	0.0471629		0.63448	1.06083		0.303654	0.0398118	0.31378	0.148517		0.889202	0.96773		0.250754	0.0987997	0.141836	0.0707194		0.0836664	1.76792
		IQ motif and SEC7	Iqsec	total Iqsec	2.84791	0.203001	3.0587	0.159715		0.107543	0.931086		2.56831	0.149832	3.25569	0.772249		0.117438	0.788869		2.72378	0.365743	1.83961	0.385531		0.00589708	1.48063
Q9JIA1;A0A0G2JGB7;A0A0G2JGE8;D3YW56;A0A0G2JEY8	Q9JIA1;A0A0G2JGB7;A0A0G2JGE8	Leucine-rich glioma-inactivated protein 1	Lgi1		4.57346	0.276368	3.21883	0.25682		4.3863e-05	1.42085		3.34801	0.563964	2.14983	0.338292		0.00544144	1.55734		3.81708	0.58654	2.01962	0.252832		0.00109272	1.89
Q50DZ7;Q8K4Z0-2;Q8K4Z0	Q50DZ7;Q8K4Z0-2;Q8K4Z0	Leucine-rich repeat LGI family member 2	Lgi2		0.15206	0.0225764	0.0995423	0.0153846		0.00350815	1.52759		0.424641	0.187097	0.261902	0.0648357		0.126137	1.62137		1.41869	0.106924	0.520428	0.077233		8.71871e-07	2.726
Q8K406	Q8K406	Leucine-rich repeat LGI family member 3	Lgi3		0.705798	0.0861324	0.330246	0.077808		9.40568e-05	2.13719		0.481126	0.125611	0.36424	0.0791186		0.123326	1.3209		3.53293	0.701577	1.40109	0.331585		0.00103069	2.52155
Q8K1S1	Q8K1S1	Leucine-rich repeat LGI family member 4	Lgi4		0.0856643	0.0265806	0.0237427	0.00437128		0.00588427	3.60802		0.0546175	0.019777	0.0694894	0.075033		0.687751	0.785983		1.50629	0.388739	0.270161	0.075032		0.0016887	5.57553
		Leucine-rich repeat LGI	Lgi	total Lgi	5.51698	0.297711	3.67236	0.329673		1.57556e-05	1.5023		4.3084	0.665423	2.84546	0.265139		0.00536547	1.51413		10.275	1.09208	4.2113	0.461698		5.56095e-05	2.43986
inhibitory synapse GABA (post -synaptic)
Q8BUV3	Q8BUV3	Gephyrin;Molybdopterin adenylyltransferase;Molybdopterin molybdenumtransferase	Gphn	Gephyrin	3.4506	0.240228	3.4446	0.389689		0.977497	1.00174		3.18197	0.500219	3.94208	1.16276		0.232738	0.807181		2.58807	0.57131	2.12729	0.352187		0.170797	1.2166

## Sheet: Figure 9
Protein IDs	Majority protein IDs	Protein names	Gene names		Average Conc. (pmol/mg)_OLD Hippocampus	SD	Average Conc. (pmol/mg)_YOUNG Hippocampus	SD		t test OC/YC Hippocampus	rationO/Y Hippocampus		Average Conc. (pmol/mg)_OLD Cortex	SD	Average Conc. (pmol/mg)_YOUNG Cortex	SD		t test OC/YC Cortex	rationO/Y Cortex		Average Conc. (pmol/mg)_OLD Cerebellum	SD	Average Conc. (pmol/mg)_YOUNG Cerebellum	SD		t test OC/YC Cerebellum	rationO/Y Cerebellum
P26039;A2AIM2;F6S1V7;F6SX70	P26039	Talin-1	Tln1		0.287836	0.0418834	0.297266	0.0236583		0.675705	0.968275		0.327727	0.0541268	0.425071	0.0435103		0.0147413	0.770994		0.323624	0.0508754	0.392837	0.0635735		0.095624	0.823812
E9PUM4;Q71LX4	E9PUM4;Q71LX4	Talin-2	Tln2		1.15473	0.102712	1.44261	0.107264		0.00250784	0.800446		1.41702	0.0758081	1.91301	0.0843766		1.08603e-05	0.740726		0.756919	0.106921	0.875993	0.114174		0.127294	0.86407
P11276;Q3UHL6;A0A087WR50;A0A087WS56;B9EHT6;A0A087WSN6;B7ZNJ1;A0A087WS99;Q4KL80	P11276;Q3UHL6;A0A087WR50;A0A087WS56;B9EHT6;A0A087WSN6;B7ZNJ1	Fibronectin;Anastellin	Fn1		0.0759878	0.0256314	0.0601195	0.010936		0.254889	1.26395		0.0510784	0.00770316	0.0785628	0.0364805		0.168783	0.650161		0.12393	0.026769	0.0829541	0.0120469		0.0227555	1.49396
F8VQ40;P19137	F8VQ40;P19137	Laminin subunit alpha-1	Lama1		0.027959	0.0124701	0.0196031	0.00155905		0.209178	1.42625		0.034396	0.0222859	0.0310393	0.0122806		0.777603	1.10814		0.0857311	0.0251437	0.0326862	0.0074128		0.00729745	2.62286
Q60675;A0A087WRP2	Q60675	Laminin subunit alpha-2	Lama2		0.0615048	0.0158787	0.0189965	0.00541278		0.00251384	3.23769		0.0632472	0.0134853	0.0173455	0.00884894		0.000402	3.64633		0.148485	0.0416007	0.0492699	0.00694959		0.00537359	3.01371
P97927	P97927	Laminin subunit alpha-4	Lama4		0.00309598	0.00282738	0.0172614	0.0060947		0.00384604	0.179358		0.0234533	0.0144363	0.0235189	0.0201625		0.99544	0.997211		0.012907	0.00791976	0.0195373	0.018527		0.492465	0.660632
Q61001	Q61001	Laminin subunit alpha-5	Lama5		0.314034	0.179251	0.0713466	0.022879		0.0382242	4.40153		0.186876	0.0484457	0.0805691	0.0164068		0.00586907	2.31945		0.514426	0.0892423	0.083767	0.0247121		0.000225289	6.14116
P02469;E9QN70;E9PYT5	P02469;E9QN70	Laminin subunit beta-1	Lamb1		0.010978	0.00831129	0.0312391	0.00828576		0.00480635	0.351419		0	0	0.0541126	0.0207165		0.00428396	0		0.0181249	0.00972081	0.074722	0.0201947		0.00151895	0.242564
Q61292;A0A0A6YY71;A0A0A6YWY6;A0A0A6YWI2	Q61292	Laminin subunit beta-2	Lamb2		0.665986	0.175304	0.29786	0.041435		0.00798755	2.23591		0.47465	0.053694	0.33266	0.128084		0.0674357	1.42683		1.31549	0.109362	0.388771	0.0552921		3.0926e-06	3.38371
F8VQJ3;P02468;F6TLW1	F8VQJ3;P02468	Laminin subunit gamma-1	Lamc1		0.659876	0.184554	0.299532	0.0446766		0.0104264	2.20302		0.570381	0.139602	0.435891	0.0666479		0.102127	1.30854		0.814625	0.151119	0.416039	0.0611814		0.00235614	1.95805
		Laminins	Lam	total Lam	1.74343	0.554814	0.755839	0.0990609		0.0153382	2.30662		1.353	0.173192	0.975137	0.171215		0.00845141	1.3875		2.90979	0.359023	1.06479	0.125379		0.000121059	2.73273
P05784;CON__P05784	P05784;CON__P05784	Keratin, type I cytoskeletal 18	Krt18		0.178097	0.172147	0.0576137	0.084864		0.211321	3.09123		0	0	0	0					0.38592	0.369974	0.088447	0.0903489		0.147982	4.3633
Q8CCX5;Q8CCX5-2;CON__Q8N1A0	Q8CCX5;Q8CCX5-2	Keratin-like protein KRT222	Krt222		0.0228839	0.0146284	0.0125002	0.0115099		0.249407	1.83069		0.158694	0.0715423	0.257638	0.0634464		0.0498479	0.615959		0.316959	0.064529	0.148998	0.0527798		0.00219123	2.12727
Q61765;CON__A2A5Y0	Q61765;CON__A2A5Y0	Keratin, type I cuticular Ha1	Krt31		0.0286125	0.0639795	0.0111022	0.0152965		0.580631	2.57719		0	0	0.0162636	0.0234495		0.195881	0		0.0995414	0.0914569	0.0238461	0.0324847		0.141697	4.17433
Q8K0Y2	Q8K0Y2	Keratin, type I cuticular Ha3-I	Krt33a		0.407507	0.887438	0.203402	0.223581		0.641368	2.00346		0.0523645	0.0590807	0.0595183	0.0929894		0.88878	0.879806		1.22654	1.27633	0.839831	0.981456		0.606775	1.46046
P11679;CON__Q9H552	P11679	Keratin, type II cytoskeletal 8	Krt8		0.394269	0.273182	0.148756	0.15791		0.129408	2.65043		0.00620865	0.013883	0.00550097	0.0123005		0.934139	1.12865		0.151117	0.112949	0.080155	0.0633502		0.264362	1.88531
P97861	P97861	Keratin, type II cuticular Hb6	Krt86		0.519455	1.06051	0.433837	0.470243		0.874804	1.19735		0.107599	0.11549	0.0877747	0.145726		0.817868	1.22586		1.17538	1.08788	0.934331	1.25165		0.753659	1.25799
		Keratins	Krt	total Krt	1.55082	1.9504	0.867212	0.651648		0.491471	1.78829		0.324867	0.152604	0.426695	0.262201		0.479484	0.761355		3.35545	2.12356	2.11561	2.27336		0.398958	1.58605
P02463	P02463	Collagen alpha-1(IV) chain;Arresten	Col4a1		0.561819	0.249752	0.185507	0.00547959		0.0280447	3.02856		0.28889	0.086404	0.262299	0.0831372		0.633327	1.10138		0.963097	0.142633	0.330931	0.060341		0.000177482	2.91027
P08122;D3YV27;B1AVK5	P08122	Collagen alpha-2(IV) chain;Canstatin	Col4a2		0.31423	0.130643	0.110884	0.0573819		0.0213945	2.83387		0.0643475	0.0177032	0.0314362	0.0188396		0.0216751	2.04692		0.457002	0.155607	0.20388	0.0308108		0.0206326	2.24152
Q9EQG9;Q9EQG9-2;Q9EQG9-3	Q9EQG9;Q9EQG9-2;Q9EQG9-3	Collagen type IV alpha-3-binding protein	Col4a3bp		0.0434112	0.0059735	0.0695777	0.00717821		0.000276536	0.623923		0.0408668	0.0096319	0.082956	0.0205041		0.00672925	0.492632		0.0419461	0.0112693	0.0502568	0.0138323		0.329265	0.834635
Q04857	Q04857	Collagen alpha-1(VI) chain	Col6a1		0.113137	0.085058	0.0454554	0.0178114		0.150772	2.48896		0.0596311	0.0290677	0.0375482	0.0382378		0.33608	1.58812		0.215503	0.0868795	0.0655153	0.0231776		0.0159985	3.28935
Q02788;D3Z7D5	Q02788;D3Z7D5	Collagen alpha-2(VI) chain	Col6a2		0.0707007	0.0607853	0.0134258	0.00564833		0.102722	5.26602		0.0429059	0.0326187	0.00822787	0.00907223		0.0750127	5.21471		0.0832526	0.0318143	0.0103967	0.00898594		0.00536023	8.00757
J3QQ16;A0A087WS16;E9PWQ3;D3YWD1	J3QQ16;A0A087WS16;E9PWQ3;D3YWD1		Col6a3		0.136319	0.0677021	0.0599205	0.0200422		0.0634071	2.275		0.0550848	0.00936237	0.0369628	0.0132746		0.0404507	1.49028		0.186607	0.0575431	0.105252	0.0202178		0.030916	1.77295
Q60847;E9PX70;Q60847-2;Q60847-5;Q60847-4;Q60847-3;F6WIM8	Q60847;E9PX70;Q60847-2;Q60847-5;Q60847-4;Q60847-3	Collagen alpha-1(XII) chain	Col12a1		0.0443594	0.0341722	0.00894294	0.00422032		0.0809822	4.96027		0.0220254	0.00514923	0.0474945	0.0605962		0.401348	0.463746		0.0464513	0.0165658	0.015742	0.0091865		0.0102836	2.95078
O35206;A2AJY2;A2AJY7;A2AJY5	O35206;A2AJY2;A2AJY7;A2AJY5	Collagen alpha-1(XV) chain;Restin	Col15a1		0.000532841	0.00119147	0.000949943	0.00131601		0.613705	0.560919		0.000992887	0.00222016	0	0		0.373901			0.00606107	0.00631905	0.00848645	0.00514636		0.525214	0.714206
E9QPX1;P39061-1;P39061;P39061-2;D3Z5C2	E9QPX1;P39061-1;P39061;P39061-2	Collagen alpha-1(XVIII) chain;Endostatin	Col18a1		0.0647882	0.0510622	0.01886	0.0132879		0.114995	3.43522		0.00883556	0.00391608	0.00392029	0.00876604		0.29938	2.2538		0.124458	0.0164313	0.069129	0.0206548		0.00178875	1.80037
		Collagens	Col	total Col	1.3493	0.611025	0.513523	0.0766821		0.0370753	2.62753		0.58358	0.13736	0.510845	0.164812		0.470835	1.14238		2.12438	0.356443	0.85959	0.154812		0.000524489	2.47139
Q62178;D3YWV5;D3YZ30;D3YUM4;D3Z336;V9GXF5;V9GXH9;D3YVM6;V9GWW2	Q62178;D3YWV5	Semaphorin-4A	Sema4a		0.0812416	0.0174175	0.0962301	0.0319352		0.39138	0.844243		0.183054	0.0837968	0.464764	0.13455		0.00586798	0.393865		0.094882	0.0282489	0.0516637	0.0337399		0.060374	1.83653
Q62179;F2Z3W4	Q62179;F2Z3W4	Semaphorin-4B	Sema4b		0.10483	0.0232988	0.0722888	0.0223329		0.054233	1.45016		0.00930516	0.00624915	0.0598104	0.0390501		0.0435062	0.155578		0.0351569	0.00952903	0.0211889	0.0124744		0.0842881	1.65922
O09126	O09126	Semaphorin-4D	Sema4d		0.0658721	0.0119515	0.133821	0.0326066		0.00700574	0.492241		0.210143	0.0721106	0.290938	0.0367761		0.0674736	0.722295		0.138909	0.0167835	0.23888	0.0398039		0.00286023	0.581499
Q9WUH7	Q9WUH7	Semaphorin-4G	Sema4g		0	0	0.000195445	0.000437029		0.373901	0		0.00100966	0.00225768	0	0		0.373901			0.0365979	0.0300085	0.068867	0.0207032		0.087683	0.531429
O54951	O54951	Semaphorin-6B	Sema6b		0.0253712	0.00628519	0.0397534	0.00772861		0.0127661	0.638214		0.0394618	0.0102812	0.0810366	0.0400521		0.080053	0.486963		0.00983851	0.00507834	0.0110163	0.00277079		0.664468	0.893086
Q9QUR8	Q9QUR8	Semaphorin-7A	Sema7a		0.25832	0.0481216	0.341695	0.0152712		0.0151872	0.755996		0.327549	0.0696007	1.10042	0.343532		0.00641235	0.297659		0.703779	0.116561	0.540417	0.116416		0.0574187	1.30229
		Semaphorins	Sema	total Sema	0.535635	0.0553588	0.683983	0.052919		0.00251907	0.783111		0.770523	0.180313	1.99696	0.263366		5.419e-05	0.385847		1.01916	0.0627	0.932033	0.155218		0.294453	1.09348
proteoglycans
large proteoglycans
		lectican = aggrecan i tenascin
Q80YX1;Q80YX1-2;Q80YX1-3;Q80YX1-4;Q80YX1-5;Q80YX0	Q80YX1;Q80YX1-2;Q80YX1-3;Q80YX1-4;Q80YX1-5	Tenascin	Tnc		0.139402	0.0260139	1.59963	0.160529		2.43198e-05	0.0871459		0.0832532	0.0311091	0.657187	0.190457		0.00220361	0.126681		0.474171	0.150281	1.29253	0.163944		3.72466e-05	0.366856
Q61282	Q61282	Aggrecan core protein	Acan		0.147314	0.0580933	0.0159636	0.00533456		0.00699348	9.22813		0.184008	0.0606214	0.0224248	0.0145322		0.00313254	8.20553		0.409407	0.0882948	0.013906	0.0216906		0.000351869	29.4411
M0QWP1	M0QWP1		Agrn		0.102519	0.0186338	0.101541	0.0159847		0.931247	1.00963		0.110837	0.0241771	0.169279	0.0609166		0.100227	0.654759		0.235088	0.0203348	0.10994	0.0340673		0.000278127	2.13832
P55066	P55066	Neurocan core protein	Ncan		5.89469	0.940486	3.36253	0.310141		0.00251039	1.75306		1.52693	0.857864	1.43404	0.375466		0.83249	1.06478		1.95317	0.588338	0.543688	0.154208		0.00462056	3.59245
E9PYH0;Q62059;E9QMK2;Q62059-3	E9PYH0;Q62059;E9QMK2;Q62059-3	Versican core protein	Vcan		0.499208	0.0835027	0.20503	0.0268109		0.000783908	2.43481		0.365173	0.0372515	0.262973	0.102264		0.089309	1.38864		1.15408	0.197246	0.361205	0.065922		0.000410747	3.19508
Q61361;A0A0A6YW95	Q61361	Brevican core protein	Bcan		7.89375	0.805352	6.06789	0.815088		0.00736924	1.30091		4.99663	1.89407	3.96264	1.52183		0.370416	1.26093		7.1406	1.28933	3.37561	0.201954		0.0025166	2.11535
small proteoglycans
P28654	P28654	Decorin	Dcn		0.0242708	0.0261394	0.0357851	0.0230725		0.481654	0.678239		0	0	0	0					0.0796018	0.0779339	0.0161316	0.0245849		0.145535	4.93454
P28653	P28653	Biglycan	Bgn		0.15131	0.0806265	0.0255774	0.0283541		0.0218894	5.91577		0.0958508	0.0678753	0	0		0.0342601			0.202465	0.11851	0.0164098	0.0100385		0.02437	12.338
Q9ER58;F6SLR4	Q9ER58;F6SLR4	Testican-2	Spock2		0.0458216	0.0266741	0.0614211	0.041818		0.505285	0.746023		0.0263874	0.0151544	0.257453	0.12014		0.0121356	0.102494		0.147812	0.0777842	0.160212	0.0546931		0.778851	0.922605
P50608	P50608	Fibromodulin	Fmod		0.0966155	0.0805276	0.0323916	0.0104503		0.149361	2.98273		0.0811047	0.0562469	0.0324123	0.0332455		0.142925	2.50228		0.093776	0.0610465	0.0242462	0.0234434		0.0618349	3.86766
Q9QUP5	Q9QUP5	Hyaluronan and proteoglycan link protein 1	Hapln1		11.3892	2.5044	3.78993	1.19436		0.001028	3.00512		5.65488	2.29037	2.45294	0.794946		0.0321605	2.30535		13.4935	2.28821	1.74798	0.326987		0.000273862	7.71949
Q9ESM3	Q9ESM3	Hyaluronan and proteoglycan link protein 2	Hapln2		2.42347	0.474015	0.00303497	0.00678641		0.000335049	798.515		2.44484	1.03989	0.0731884	0.0737705		0.00686035	33.4047		12.5799	2.64907	0.235831	0.104293		0.000473034	53.3431
Q80WM5	Q80WM5	Hyaluronan and proteoglycan link protein 3	Hapln3		0.784152	0.0771715	0.225633	0.0161692		5.17303e-05	3.47535		0.237361	0.15581	0.153487	0.105405		0.351858	1.54645		0.5274	0.153823	0.059431	0.0401603		0.0017437	8.87414
Q80WM4	Q80WM4	Hyaluronan and proteoglycan link protein 4	Hapln4		2.6448	0.670061	1.23139	0.193194		0.00736252	2.14783		1.83176	0.690434	1.11314	0.616775		0.12131	1.64559		4.83574	0.88422	2.38869	0.326136		0.00204274	2.02443
		Hyaluronan and proteoglycan link proteins	Hapln	total Hapln	17.2416	3.38108	5.24998	1.3167		0.000608722	3.28413		10.1688	3.38203	3.79275	1.17144		0.0107258	2.68113		31.4366	5.52908	4.43194	0.547493		0.000366637	7.0932
hialuronin binding proteins
P15379;P15379-2;Q3U8S1;A2APM5;A2APM3;A2APM4;E9QKM8;Q80X37;A2APM1;A2APM2;P15379-3;P15379-6;P15379-11;P15379-5;P15379-10;P15379-9;P15379-4;P15379-8;P15379-7;P15379-12;P15379-13	P15379;P15379-2;Q3U8S1;A2APM5;A2APM3;A2APM4;E9QKM8;Q80X37;A2APM1;A2APM2;P15379-3;P15379-6;P15379-11;P15379-5;P15379-10;P15379-9;P15379-4;P15379-8;P15379-7;P15379-12;P15379-13	CD44 antigen	Cd44		0.0307992	0.0109579	0.0827318	0.0183261		0.00121433	0.372278		0.0339105	0.0239047	0.0301295	0.0497181		0.883428	1.12549		0.0629649	0.0242888	0.0747574	0.0242838		0.464696	0.842257
Q9JKS5;E9QKB2	Q9JKS5;E9QKB2	Intracellular hyaluronan-binding protein 4	Habp4		0.409279	0.0829385	0.704962	0.0819894		0.000471033	0.580568		0.680698	0.362116	0.488831	0.0876703		0.307397	1.3925		0.384658	0.0896034	0.346819	0.0687499		0.476597	1.1091
ECM remodeling																					Old_Control		Young_Control
ECM remodeling - enzymes
O35598;E9PYF2;D3Z1E6	O35598;E9PYF2	Disintegrin and metalloproteinase domain-containing protein 10	Adam10		0.382853	0.0320694	0.295282	0.0202055		0.00145942	1.29657		0.122675	0.0530479	0.0930907	0.0788037		0.508631	1.3178		0.312797	0.0637146	0.244245	0.0874405		0.197697	1.28067
Q7TQG7;Q9R1V4	Q7TQG7;Q9R1V4	Disintegrin and metalloproteinase domain-containing protein 11	Adam11		0.325473	0.0467708	0.229986	0.0419929		0.00956503	1.41519		0.220374	0.109508	0.438111	0.104848		0.0124292	0.503009		0.536767	0.111729	0.198233	0.0767199		0.000794351	2.70777
Q9R1V6-14;Q9R1V6-11;D3YUP9;F7DAP1;F6XIT3	Q9R1V6-14;Q9R1V6-11;D3YUP9	Disintegrin and metalloproteinase domain-containing protein 22	Adam22		0.866917	0.106939	0.607348	0.107038		0.00497496	1.42738		1.16853	0.481792	1.08043	0.524373		0.789105	1.08155		1.10641	0.337848	0.87899	0.200295		0.239478	1.25873
Q9R1V7;Q9R1V7-2;Q5SRA0;Q9R1V7-4;Q9R1V7-3	Q9R1V7;Q9R1V7-2;Q5SRA0;Q9R1V7-4;Q9R1V7-3	Disintegrin and metalloproteinase domain-containing protein 23	Adam23		0.842409	0.0958808	0.582757	0.0972392		0.00279431	1.44556		0.924587	0.155649	0.516017	0.131426		0.00218945	1.79178		1.7811	0.217933	0.696672	0.115957		5.81277e-05	2.55658
Q9R0S3	Q9R0S3	Matrix metalloproteinase-17	Mmp17		0.0660033	0.0169682	0.108641	0.0179861		0.00486919	0.607536		0.070699	0.0233274	0.147258	0.118093		0.223111	0.480103		0.00587909	0.00895935	0	0		0.216196
Q60841;Q60841-3;Q60841-2	Q60841;Q60841-3;Q60841-2	Reelin	Reln		0.0122063	0.00533968	0.0213485	0.00615228		0.0369563	0.571765		0.00505758	0.00359307	0.0122079	0.00600781		0.0589099	0.414288		0.0263745	0.0071839	0.047835	0.014739		0.0274736	0.551364
